# Supplementary material for: The reach of road salt into vernal pools and the response of amphibians
Source: PLoS One. 2025 Oct 23;20(10):e0329680. doi: 10.1371/journal.pone.0329680 (PMC12548906; doi:10.1371/journal.pone.0329680)
Supplement: S1 Appendix — (ZIP) [file pone.0329680.s001.zip]

Archive with 33 entries (33 files):
- .RData
- .Rhistory
- codes_1830.R
- Data_Salt_MS_v9_norarespecies.csv
- Fig1.tif
- Fig2.tif
- Fig3.tif
- Fig4.tif
- file_descriptions.csv
- lmer_coef.csv
- nlcd_classes.csv
- nlcd_crop.tif
- only_VPindicators_pond_salt_zone.tif
- parboot_pcount_out_sp.R
- parboot_pcount_out_wdf.R
- pcount_out_sp.R
- pcount_out_wdf.R
- pvp_roadist_mass.dbf
- pvp_roadist_W_mass.dbf
- revisitData_Salt_MS_v10_norarespecies.csv
- road_codes.R
- road_dist_10m_MA_freq.csv
- road_lookup_table.csv
- SCRIPT_VP_Salt_MS_revision_v37.R
- SOURCE_VP_Salt_MS.R
- Spotted_abb_table.csv
- Spotted_occ_table.csv
- vp_1830_lulc.R
- vp_1830_woodland.R
- vp_2008_woody.R
- vp_nlcd.R
- woodfrog_abb_table.csv
- Woodfrog_occ_table.csv
