# Supplementary material for: The reach of road salt into vernal pools and the response of amphibians
Source: PLoS One. 2025 Oct 23;20(10):e0329680. doi: 10.1371/journal.pone.0329680 (PMC12548906; doi:10.1371/journal.pone.0329680)
Supplement: S1 Appendix — (ZIP) [file pone.0329680.s001.zip › Data_Salt_MS_v9_norarespecies.csv]

eo	type	lat	lon	tds	log.tds	forest	droad	log.droad	elev	soil	lith.code	lith.solute	berkshires	perim	shape	sp_binary	wdf_binary	jeff_binary	fairy	marble	sp	wdf	jeff	fairy.error	unksp.error	wdf.error	canopy30m	canopy150m	canopy300m	canopy1150m	canopy1650m	year	date	pvp_id
3	1	42.22381	-73.22858	23.943661971831	3.17570365300299	87.45	5.60559388156	1.72376500658651	542	3	61	0	TRUE	124	2	1	0	NA	0	NA	27	0	NA	0	0	0	85.3333333333333	84.8815789473684	84.8231511254019	82.9332173156406	82.9415309790653	2008	30-Apr	15249
5	1	42.23239	-73.13759	26.7605633802817	3.28692928811322	83.3	612.028703094	6.41677918189292	501	3	61	0	TRUE	167.4	2	1	1	NA	0	NA	25	0	NA	NA	NA	NA	85	86.7733333333333	76.5436893203884	77.4631761894417	78.1643401015228	2008	30-Apr	17727
9	1	42.22398	-73.16405	36.6197183098592	3.60058684696826	83.3	881.705557444	6.78185816517394	558	3	33	0	TRUE	84.94	3	1	1	NA	0	NA	17	14	NA	NA	NA	NA	81.5	81.7875	82.7460317460317	81.5510337323177	79.6709275301078	2008	30-Apr	25172
10	1	42.21657	-73.17858	194.366197183099	5.26974399410398	33.3	15.610904812	2.74796969646058	290	3	12	1	TRUE	88.66	1	1	0	NA	0	NA	4	0	NA	NA	NA	NA	35.6666666666667	49.6794871794872	46.0416666666667	72.3432673482706	74.9444150903519	2008	30-Apr	25171
11	1	42.21144	-73.12539	52.112676056338	3.953408221591	16.65	120.439250519	4.79114548073632	452	3	43	0	TRUE	79.36	1.5	0	0	NA	0	NA	0	0	NA	NA	NA	NA	40.3333333333333	62.3636363636364	75.5548387096774	78.1974771639843	77.4749471458774	2008	30-Apr	17724
12	1	42.19874	-73.15166	28.169014084507	3.33822258250077	79.125	231.5784227	5.44491857512371	459	3	33	0	TRUE	160.58	2.5	1	0	NA	0	NA	3	0	NA	NA	NA	NA	84	77.253164556962	69.1538461538462	77.5280434782609	77.7126704005072	2008	30-Apr	17736
18	5	42.37759	-71.551	84.5070422535211	4.43683487116888	NA	75.8937305485	4.32933407952086	92	3	NA	0	FALSE	150.04	NA	0	0	NA	0	NA	0	0	NA	NA	NA	NA	88	57.5844155844156	46.1774193548387	37.7840365376251	39.793150829722	2008	27-Apr	11624
20	5	42.38629	-71.60275	1830.98591549296	7.5126098523964	NA	60.5478664788	4.10343423368549	102	3	34	0	FALSE	0	NA	0	0	NA	0	NA	0	0	NA	NA	NA	NA	66.6666666666667	51.7848101265823	60.4408945686901	60.189347826087	56.5373969997887	2008	27-Apr	2426
21	5	42.46923	-71.64116	84.5070422535211	4.43683487116888	NA	594.583723547	6.38786153640359	68	3	NA	0	FALSE	165.54	10	0	0	NA	0	NA	0	0	NA	NA	NA	NA	79.25	72.9230769230769	55.7348242811502	47.3241184153243	50.8889123548046	2008	27-Apr	2798
22	5	42.46825	-71.66244	73.2394366197183	4.2937340275282	NA	128.777768653	4.85808819514676	77	3	NA	0	FALSE	131.44	6	1	0	NA	1	NA	2	0	NA	NA	NA	NA	87.5	62.2911392405063	44.5859872611465	48.1222488559599	47.8644711842939	2008	27-Apr	12082
23	1	42.1889	-73.27103	119.718309859155	4.78514156543709	45.825	110.110004229	4.70147990453255	405	3	43	0	TRUE	97.96	1	0	0	NA	0	NA	0	0	NA	NA	NA	NA	73.3333333333333	68.0897435897436	69.4483870967742	75.852640730276	75.1005179156537	2008	27-Apr	15257
24	1	42.20258	-73.14885	35.2112676056338	3.56136613381498	83.3	29.7975942695	3.39442766104117	480	3	43	0	TRUE	268.46	14	1	1	NA	0	NA	3	0	NA	0	0	0	84	79.8461538461538	77.0349206349206	76.3969117007395	77.4468984465814	2008	29-Apr	17738
25	1	42.26183	-73.04667	43.6619718309859	3.77647751343192	0	232.090887618	5.44712905192372	393	3	61	0	TRUE	278.38	5	1	1	NA	0	NA	2	8	NA	0	0	0	72.3333333333333	74.9350649350649	72.1221864951768	75.3909071133348	74.6357580883908	2008	29-Apr	1760
26	1	42.2761	-73.09365	66.1971830985916	4.19263791065683	58.325	20.3662727629	3.01388023671193	565	3	33	0	TRUE	79.98	2.5	1	1	NA	0	NA	9	11	NA	0	0	0	60.3333333333333	71.2337662337662	79.1197411003236	79.2252663622527	77.9564528062573	2008	29-Apr	1780
27	1	42.25373	-73.20876	577.464788732394	6.35864746864513	66.65	33.8945465044	3.52325413136873	293	3	33	0	TRUE	141.98	2.5	1	0	NA	0	NA	2	0	NA	NA	NA	NA	71.6666666666667	55.3589743589744	58.0900321543408	68.6913714409911	70.1601690438457	2008	29-Apr	25175
28	1	42.2352	-73.19695	147.887323943662	4.9964506591043	4.15	217.680929245	5.38303036332384	281	3	12	1	TRUE	74.4	4.5	0	0	NA	0	NA	0	0	NA	0	1	0	51.5	37.3157894736842	46.6558441558442	59.107026321514	65.5444362252985	2008	29-Apr	25174
30	1	42.05217	-73.4932	23.943661971831	3.17570365300299	74.975	128.112605043	4.85290960408514	649	2	NA	0	TRUE	77.52	2	0	0	NA	0	NA	0	0	NA	NA	NA	NA	89.3333333333333	86.0769230769231	83.6433121019108	82.6519469219056	81.053048716052	2008	30-Apr	15316
31	1	42.08227	-73.49829	28.169014084507	3.33822258250077	83.3	1192.39392252	7.08371826494423	586	2	NA	0	TRUE	165.68	1.5	1	1	NA	0	NA	279	2	NA	NA	NA	NA	84.5	86.5897435897436	81.6302250803859	83.660438844232	83.8934798689633	2008	30-Apr	15320
32	1	42.08583	-73.5	25.3521126760563	3.23286206684294	45.8	1526.46068103	7.33070705424739	640	1	NA	0	TRUE	170.24	3	1	1	NA	0	NA	201	4	NA	NA	NA	NA	78.3333333333333	81.5128205128205	81.5	83.2205562798783	83.2612783940835	2008	30-Apr	15322
33	1	42.08474	-73.50024	18.3098591549296	2.90743966640831	45.8	1403.98599238	7.24707060759866	638	2	NA	0	TRUE	206.72	3.5	1	1	NA	0	NA	607	2	NA	NA	NA	NA	77.6666666666667	82.9358974358974	82.9361022364217	83.3744292237443	83.5643355165857	2008	30-Apr	15321
35	1	42.17234	-73.46699	204.225352112676	5.31922405136735	49.975	26.3182125113	3.27026119044647	293	1	32	0	TRUE	68.4	2	1	0	NA	0	NA	15	0	NA	0	0	0	65.5	83	84.7898089171974	74.590395480226	72.8188926458157	2008	17-Apr	7454
36	1	42.19053	-73.41926	400	5.99146454710798	24.95	133.590626955	4.89478010111894	227	1	12	1	TRUE	72.96	1	1	1	NA	0	NA	8	102	NA	NA	NA	NA	38.6666666666667	53.5	51.2218649517685	52.1596346237495	47.8327341932755	2008	17-Apr	7429
37	1	42.19154	-73.42442	176.056338028169	5.17080404624908	83.3	126.133440733	4.83734039998652	229	1	12	1	TRUE	304	1.5	0	0	NA	0	NA	0	0	NA	NA	NA	NA	63.5	54.9012345679012	57.3460317460317	51.8626768226333	48.9750686668075	2008	17-Apr	7446
38	1	42.18062	-73.41754	281.69014084507	5.64080767549481	4.15	42.4951511885	3.7493899797393	237	1	12	1	TRUE	220.4	2	0	1	NA	1	NA	0	229	NA	NA	NA	NA	58	55.1153846153846	39.8817891373802	46.3475424097434	43.6449704142012	2008	17-Apr	7428
40	1	42.14279	-73.38847	38.0281690140845	3.63832717495111	83.3	174.16633005	5.16001076244172	206	3	12	1	TRUE	72.96	3.8	1	1	NA	0	NA	9	5	NA	NA	NA	NA	82	73.9736842105263	60.1391585760518	60.23657316808	61.5631540006342	2008	17-Apr	21762
41	1	42.56599	-73.25034	163.380281690141	5.09608050005314	83.3	109.444530255	4.6954178478914	441	2	32	0	TRUE	103.36	1.7	1	1	NA	0	NA	11	227	NA	0	0	0	86	85.948051948052	85.2161290322581	72.4229180256578	74.1217244294167	2008	24-Apr	12212
42	1	42.56784	-73.25654	363.380281690141	5.89544989386839	74.975	94.0075365332	4.5433749549412	469	2	12	1	TRUE	110.96	1.5	0	1	NA	0	NA	0	33	NA	NA	NA	NA	81.5	68.7051282051282	73.3653846153846	74.8736956521739	75.5587023142767	2008	24-Apr	12216
43	1	42.56921	-73.25492	277.464788732394	5.62569403768476	33.275	199.915213131	5.29789334231747	467	2	32	0	TRUE	238.64	3	1	0	NA	0	NA	5	0	NA	NA	NA	NA	57	78.1578947368421	78.0614886731392	73.8196649989123	75.2671739589939	2008	24-Apr	12214
44	1	42.56943	-73.25063	1064.78873239437	6.97053168512631	66.65	65.5213121937	4.18237546672064	436	2	12	1	TRUE	89.68	2	1	1	NA	0	NA	19	80	NA	NA	NA	NA	84	78.0909090909091	77.5929487179487	71.9754240974337	74.2743709029393	2008	24-Apr	12213
45	1	42.51049	-73.27097	236.619718309859	5.46645428835004	95.8	200.580945421	5.30121788308499	350	2	12	1	TRUE	135.28	2.1	0	0	NA	0	NA	0	0	NA	NA	NA	NA	87.25	86.0506329113924	83.0955414012739	69.594512195122	66.8078547297297	2008	25-Apr	12224
47	1	42.49578	-73.28912	84.5070422535211	4.43683487116888	66.65	285.395537574	5.65387606923024	376	2	12	1	TRUE	121.6	2	1	1	NA	0	NA	1	106	NA	0	0	0	85	81.1666666666667	69.6891025641026	67.6645624727906	68.7425857519789	2008	25-Apr	18522
48	1	42.52297	-73.264	53.5211267605634	3.98007646867316	83.3	31.17315429	3.43955728500188	359	2	12	1	TRUE	107.92	1	1	1	NA	0	NA	4	159	NA	NA	NA	NA	68.3333333333333	47.7662337662338	65.556270096463	72.0702021299717	75.6832258746433	2008	25-Apr	12228
49	1	42.51331	-73.24695	207.042253521127	5.33292289572551	54.125	39.5829165311	3.67839762445057	360	3	12	1	TRUE	158.08	2	0	1	NA	0	NA	0	2	NA	0	0	0	80.6666666666667	41.6582278481013	57.996835443038	56.3442801217921	51.7327276568772	2008	25-Apr	12203
50	1	42.56111	-73.15057	360.56338028169	5.88766775342634	74.975	24.5481143098	3.20063504109903	295	3	12	1	TRUE	310.08	3	0	0	NA	0	NA	0	0	NA	NA	NA	NA	35.5	60.7375	62.6571428571429	54.4218648119974	56.1408033826638	2008	25-Apr	4905
51	1	42.53558	-73.24463	90.1408450704225	4.50137339230645	83.3	425.221351629	6.05260986070327	463	3	32	0	TRUE	193.04	3	1	0	NA	1	NA	4	0	NA	NA	NA	NA	86.3333333333333	86.8076923076923	86.4469453376206	71.2451065680731	67.169131628988	2008	25-Apr	12205
52	1	42.5498	-73.24474	178.87323943662	5.18667739540537	58.325	18.029364265	2.89200177674888	433	3	12	1	TRUE	69.92	2	0	1	NA	0	NA	0	50	NA	NA	NA	NA	84.6666666666667	59.1538461538462	52.3890675241158	70.6864535768645	69.6887480190174	2008	25-Apr	12209
53	1	42.09131	-73.40682	312.676056338028	5.74516769081906	99.975	153.088895259	5.03101876743341	222	3	12	1	TRUE	130.72	1	1	1	NA	1	NA	27	20	NA	1	0	0	83	72.3846153846154	67.0576923076923	73.7035022840983	72.7327203551046	2008	27-Apr	21775
54	1	42.05125	-73.47879	22.5352112676056	3.11507903118656	45.825	989.90381353	6.89760778035798	649	2	32	0	TRUE	197.6	1	1	1	NA	0	NA	336	17	NA	NA	NA	NA	84.5	85.2911392405063	84.2643312101911	83.7709873858199	82.9640591966173	2008	27-Apr	15310
55	1	42.46735	-73.09605	16.9014084507042	2.82739695873478	29.125	315.547084061	5.7543079071731	500	3	33	0	TRUE	252.32	1.8	1	1	NA	0	NA	17	11	NA	0	0	0	67.5	73.4430379746835	73.0031847133758	74.4352275201393	70.7237481512783	2008	26-Apr	10823
57	1	42.4879	-73.10413	50.7042253521127	3.92600924740289	62.45	134.425504384	4.9010101748479	442	3	33	0	TRUE	59.28	1.5	1	0	NA	0	NA	17	0	NA	NA	NA	NA	84.25	67.2098765432099	50.6740506329114	72.7984766050054	74.3372743587037	2008	26-Apr	28433
60	1	42.49017	-73.0941	32.3943661971831	3.47798452487593	66.65	221.578813795	5.40077834468439	498	3	33	0	TRUE	98.8	2	1	1	NA	0	NA	31	126	NA	NA	NA	NA	85.3333333333333	82.379746835443	74.8920634920635	77.6394084384515	76.4872147083686	2008	26-Apr	28427
61	1	42.0896	-73.48595	107.042253521127	4.67322364923311	108.3	1362.84240215	7.21732779929603	533	1	32	0	TRUE	59.28	2.1	1	1	NA	1	NA	55	5	NA	1	0	0	83.5	83.9493670886076	83.9936305732484	83.9462926723201	83.5279010779962	2008	29-Apr	15311
62	1	42.09851	-73.45337	40.8450704225352	3.70978613893325	83.3	41.6451680529	3.72918534874715	504	1	32	0	TRUE	31.16	1.7	1	0	NA	0	NA	5	0	NA	NA	NA	NA	71	80.474358974359	82.4872611464968	80.8552774755169	81.2124894336433	2008	29-Apr	15298
63	1	42.11127	-73.45273	18.3098591549296	2.90743966640831	54.125	72.0155197679	4.27688164811993	506	1	32	0	TRUE	136.8	1	1	0	NA	0	NA	2	0	NA	NA	NA	NA	58.25	69.1358024691358	72.8322784810127	79.6996297103028	79.7792564427545	2008	29-Apr	15304
64	1	42.13079	-73.48507	64.7887323943662	4.17113170543587	41.625	226.913533624	5.42456903577171	496	1	NA	0	TRUE	92.72	2	1	0	NA	0	NA	180	0	NA	NA	NA	NA	78.6666666666667	54.6410256410256	67.0063492063492	78.9854252773548	81.2246989224593	2008	29-Apr	15314
65	1	42.06775	-73.41328	222.535211267606	5.40508534197374	41.65	124.674314772	4.82570485530319	213	3	12	1	TRUE	244.72	2	1	1	NA	0	NA	0	0	NA	NA	NA	NA	68.5	55.6708860759494	44.6464968152866	56.8138725809959	64.7028541226216	2008	29-Apr	21770
66	1	42.45897	-73.32158	98.5915492957747	4.59098555099613	49.975	33.3420870412	3.50682047407969	348	2	12	1	TRUE	43.4	1	0	1	NA	0	NA	0	1	NA	NA	NA	NA	65	45.961038961039	45.2225806451613	64.4542490762878	70.3478490645809	2008	01-May	18529
67	1	42.44341	-73.32557	216.901408450704	5.3794429113604	49.975	554.01062067	6.317183857448	369	2	12	1	TRUE	94.86	3	1	1	NA	0	NA	5	1	NA	0	0	1	85.6666666666667	88.3333333333333	81.0576923076923	73.6415217391304	66.3929401817797	2008	01-May	18527
68	1	42.43949	-73.30283	704.225352112676	6.55709840736897	66.625	51.8894946567	3.94911635459066	317	2	12	1	TRUE	117.18	2	0	0	NA	0	NA	0	0	NA	NA	NA	NA	64.6666666666667	39.8461538461538	48.8012820512821	48.7632093933464	50.1718964606445	2008	01-May	18514
69	1	42.43498	-73.32097	394.366197183099	5.97727991211603	79.15	99.906030599	4.60423005018889	340	2	12	1	TRUE	199.02	2.4	0	1	NA	0	NA	0	0	NA	NA	NA	NA	85.3333333333333	76.5384615384615	70.0254777070064	59.3814186248912	57.0098256735341	2008	01-May	18526
70	1	42.44549	-73.27848	901.408450704225	6.80395848530049	45.8	130.468604834	4.87113262183503	302	2	12	1	TRUE	203.36	4	1	1	NA	0	NA	4	1	NA	NA	NA	NA	72.3333333333333	56.3205128205128	49.9260450160772	47.4766253533377	46.4322696534235	2008	01-May	18508
71	1	42.453	-73.05677	56.3380281690141	4.03136976306071	20.825	113.546766266	4.73221478964319	585	3	33	0	TRUE	52.08	1.8	0	0	NA	0	NA	0	0	NA	NA	NA	NA	82	74	74.8279220779221	75.1570589514901	76.3059196617336	2008	13-Apr	18335
78	1	42.5006	-73.23995	42.2535211267606	3.74368769060893	50	28.1364232517	3.33706493812436	335	3	12	1	TRUE	76.88	2	0	1	NA	0	NA	0	58	NA	NA	NA	NA	22.3333333333333	21.7974683544304	12.0126984126984	35.808010448411	43.8144155569647	2008	13-Apr	12201
80	1	42.22267	-73.3949	160.56338028169	5.07868875734127	37.475	82.5007723188	4.41280765473682	265	2	12	1	TRUE	112.84	4.5	0	0	NA	0	NA	0	0	NA	NA	NA	NA	62.5	63.525	64.6825396825397	63.1926924749891	58.0207078711041	2008	15-Apr	9167
81	1	42.33736	-73.41601	101.408450704225	4.61915642796283	74.975	95.7202335499	4.56142970296511	349	1	12	1	TRUE	86.8	3.2	0	1	NA	1	NA	0	250	NA	NA	NA	NA	83.6666666666667	82.8589743589744	77.4472843450479	72.2652750597956	70.8335094020706	2008	14-Apr	26850
82	1	42.24994	-73.41908	388.732394366197	5.96289117466393	66.65	275.740916598	5.61946171687664	259	1	12	1	TRUE	105.4	2	1	0	NA	0	NA	32	0	NA	0	0	0	77	80.5949367088608	77.0952380952381	65.7294885745375	68.647089891201	2008	14-Apr	312
83	0.5	42.28055	-73.40777	109.859154929577	4.69919913563637	29.125	67.9022636965	4.21806937269081	345	1	34	0	TRUE	75.64	1	1	1	NA	0	NA	12	410	NA	NA	NA	NA	63.5	57.9382716049383	62.8201892744479	76.8582008277064	75.4854850628101	2008	14-Apr	26841
84	1	42.28586	-73.40278	314.084507042254	5.7496620804069	66.65	104.519273479	4.64937148960453	334	1	34	0	TRUE	99.2	1.7	1	0	NA	0	NA	13	0	NA	0	0	0	76.6666666666667	73.64	73.4083601286174	73.1069565217391	76.6319407720783	2008	14-Apr	26843
85	1	42.27309	-73.41494	83.0985915492958	4.4200277528525	33.3	483.472128632	6.18099366821009	343	1	34	0	TRUE	88.66	2.5	1	0	NA	0	NA	17	0	NA	NA	NA	NA	81.6666666666667	82.7866666666667	84.0287539936102	70.3149315366225	71.4690705297663	2008	14-Apr	314
86	1	42.2697	-73.40938	211.267605633803	5.35312560304303	49.975	7.25500567775	1.98169166893405	353	1	12	1	TRUE	132.06	3.5	1	1	NA	0	NA	3	111	NA	NA	NA	NA	66.5	67.55	71.0477707006369	74.4707417881227	70.7883782356049	2008	14-Apr	313
87	1	42.2253	-73.40145	126.760563380282	4.84229997927704	49.975	29.1416436595	3.37216820478717	295	2	12	1	TRUE	133.3	1.4	1	1	NA	0	NA	10	1	NA	NA	NA	NA	37.75	65.9113924050633	70.3226837060703	61.424526247005	58.6185447248918	2008	14-Apr	9182
88	1	42.22327	-73.39898	178.87323943662	5.18667739540537	83.3	201.381795863	5.30520258823001	294	2	34	0	TRUE	102.92	2	1	1	NA	0	NA	7	8	NA	NA	NA	NA	82.5	86.3116883116883	84.0225806451613	61.0930637095021	56.7775311773409	2008	14-Apr	9169
89	1	42.25532	-73.3513	29.5774647887324	3.3870127466702	83.3	767.632550911	6.64331116931963	481	1	34	0	TRUE	114	2.7	0	1	NA	0	NA	0	29	NA	NA	NA	NA	89.25	89.2820512820513	88.7884615384615	78.5630306988896	72.4135528815706	2008	13-Apr	9143
91	1	42.27428	-73.34892	297.183098591549	5.69434844242284	83.3	628.755492999	6.44374245775591	266	1	12	1	TRUE	536.56	3.7	1	1	NA	0	NA	19	0	NA	NA	NA	NA	81.3333333333333	86.0769230769231	73.2315112540193	69.6258695652174	71.5345592897907	2008	13-Apr	22840
94	0.5	42.17768	-73.23515	116.901408450704	4.76133091674337	0	370.069642749	5.91369121157237	352	3	12	1	TRUE	54.72	2	0	0	NA	0	NA	0	0	NA	0	1	0	68.25	74.3544303797468	70.1496815286624	63.3084295360488	69.9302080033787	2008	08-Apr	15245
95	0.5	42.17855	-73.1731	1115.49295774648	7.0170517007612	49.95	66.7400582498	4.20080534610978	444	3	61	0	TRUE	129.2	2	0	0	NA	0	NA	0	0	NA	NA	NA	NA	86	81.7272727272727	82.5451612903226	80.7811345359704	78.5537941238639	2008	08-Apr	15238
96	0.5	42.17976	-73.16535	215.492957746479	5.37292823033921	58.3	104.88474541	4.65286208452264	447	3	61	0	TRUE	150.48	1.2	0	0	NA	0	NA	0	0	NA	NA	NA	NA	74.5	75.4556962025316	74.9233226837061	81.7572329780292	80.5562836909418	2008	08-Apr	15239
97	0.5	42.18872	-73.14212	601.408450704225	6.3992743221754	24.95	55.9521977291	4.02449771422062	448	3	61	0	TRUE	156.56	1.8	0	0	NA	0	NA	0	0	NA	0	1	0	47.3333333333333	65.1038961038961	74.4368932038835	78.8430775918279	77.219932361023	2008	08-Apr	17721
98	0.5	42.19868	-73.15999	25.3521126760563	3.23286206684294	83.3	232.001118013	5.44674219067625	419	3	43	0	TRUE	152	2	0	0	NA	0	NA	0	0	NA	0	1	1	84	84.1772151898734	79.9904458598726	78.9281671745755	80.0532150776053	2008	08-Apr	17735
99	0.5	42.19714	-73.1562	30.9859154929577	3.43353276230509	83.3	413.110303055	6.02371463491717	457	3	43	0	TRUE	208.24	1.85	0	0	NA	0	NA	0	0	NA	NA	NA	NA	65	82.3246753246753	78.6032258064516	78.7723913043478	79.6281699070161	2008	08-Apr	17734
100	0.5	42.20183	-73.15329	32.3943661971831	3.47798452487593	83.3	318.551622659	5.76378454244059	455	3	33	0	TRUE	387	2.6	0	0	NA	0	NA	0	0	NA	NA	NA	NA	44.25	71.4683544303797	77.9873015873016	76.6437282229965	78.7346291992394	2008	08-Apr	17737
101	0.5	42.18843	-73.15787	33.8028169014085	3.52054413929472	74.975	358.306566408	5.88138895070731	411	3	43	0	TRUE	351.12	2.8	0	0	NA	1	NA	0	0	NA	NA	NA	NA	77.6666666666667	80.7948717948718	78.6126984126984	78.6758050478677	80.0631601182932	2008	08-Apr	17733
104	1	42.38321	-73.24704	160.56338028169	5.07868875734127	54.15	606.247454293	6.40728824313855	290	3	12	1	TRUE	173.28	2	0	1	NA	0	NA	0	0	NA	NA	NA	NA	69.3333333333333	74.3333333333333	73.1387096774194	66.5650282731622	68.7580594017546	2008	10-Apr	12352
109	1	42.38324	-73.24717	76.056338028169	4.33147435551105	66.625	602.676458421	6.401380499532	291	3	12	1	TRUE	832.96	2.5	0	1	NA	0	NA	0	0	NA	NA	NA	NA	64	74.8571428571429	73.5961538461538	66.5638182213525	68.7343056436271	2008	10-Apr	12353
110	1	42.38997	-73.25554	1507.04225352113	7.31790423640273	37.5	18.9500951569	2.94180895298812	316	2	12	1	TRUE	176.32	2	0	1	NA	0	NA	0	2	NA	NA	NA	NA	74	47.2692307692308	56.3311897106109	68.1757285776425	63.5635499207607	2008	10-Apr	12358
111	1	42.3681	-73.311	22.5352112676056	3.11507903118656	83.3	316.351863095	5.75685508492279	491	2	32	0	TRUE	69.92	1.7	1	1	NA	0	NA	0	1	NA	NA	NA	NA	90.6666666666667	88.3918918918919	85.2096774193548	74.9084782608696	74.1834144277555	2008	10-Apr	12388
112	2	42.38798	-73.29433	197.183098591549	5.28413273155608	29.15	56.6039806988	4.03607931310356	378	2	12	1	TRUE	10.9728	1.1	0	1	NA	0	NA	0	3	NA	NA	NA	NA	70.3333333333333	63.4556962025316	76.9111111111111	81.3497933434849	82.0484944532488	2008	10-Apr	ce11
113	1	42.38804	-73.29375	105.633802816901	4.65997842248309	74.975	36.6006670005	3.60006646429864	378	2	12	1	TRUE	145.92	4	0	1	NA	0	NA	0	0	NA	NA	NA	NA	82.3333333333333	67.7341772151899	77.0857142857143	80.8792953458025	81.6795264771166	2008	10-Apr	12383
114	1	42.37909	-73.29217	107.042253521127	4.67322364923311	83.3	441.796022222	6.09084828737373	438	2	32	0	TRUE	138.32	1.2	0	1	NA	0	NA	0	33	NA	0	1	0	89.5	89.4342105263158	89.2935483870968	79.6638399652098	75.0385712776075	2008	10-Apr	12381
115	0.5	42.48703	-73.2987	63.3802816901408	4.1491527987171	83.3	115.439025968	4.74874247686938	361	2	12	1	TRUE	326.8	1	0	1	NA	0	NA	0	0	NA	NA	NA	NA	84	87.25	84.7111111111111	76.8023053501522	74.66842772612	2008	11-Apr	18521
116	1	42.51131	-73.26923	209.859154929577	5.34643661489224	83.3	264.099095093	5.57632439291706	350	2	12	1	TRUE	404.32	2.7	0	1	NA	0	NA	0	0	NA	NA	NA	NA	82.25	80.3164556962025	82.9329073482428	67.9172293617948	67.089670468948	2008	11-Apr	12225
117	1	42.40057	-73.23996	194.366197183099	5.26974399410398	58.3	385.918314249	5.95562572595334	291	3	12	1	TRUE	440	2.5	0	0	NA	0	NA	0	0	NA	NA	NA	NA	75.25	69.4487179487179	57.6346153846154	50.4269540605269	57.641055408971	2008	11-Apr	12366
118	0.5	42.47192	-73.3019	8.16901408450704	2.10034822649915	83.3	153.9857137	5.03685982992858	356	2	12	1	TRUE	98.8	2.6	0	1	NA	0	NA	0	0	NA	NA	NA	NA	87.3333333333333	87.4102564102564	81.3450479233227	64.8702173913044	62.8417326994189	2008	11-Apr	18516
119	1	42.37249	-73.22879	23.943661971831	3.17570365300299	83.3	72.6296899857	4.28537379120335	563	3	61	0	TRUE	85.12	2.5	1	1	NA	0	NA	1	80	NA	NA	NA	NA	88.6666666666667	87.1866666666667	85.5495207667732	83.7576086956522	79.0017979904812	2008	11-Apr	26112
120	1	42.39737	-73.23785	216.901408450704	5.3794429113604	66.625	303.941699785	5.71683590599163	290	3	12	1	TRUE	450	4	0	0	NA	0	NA	0	0	NA	NA	NA	NA	70.5	68.6883116883117	65.9838709677419	56.3413043478261	62.4331324664341	2008	11-Apr	12361
122	1	42.31884	-73.30592	49.2957746478873	3.89783837043619	83.3	575.403302663	6.35507119086983	428	2	33	0	TRUE	75.02	3.2	1	1	NA	0	NA	2	1	NA	NA	NA	NA	86.6666666666667	86.8243243243243	86.3354838709677	79.0919565217391	67.3360482335519	2008	16-Apr	22825
123	2	42.37927	-73.38613	415.492957746479	6.0294656652866	NA	9.86391256812	2.28888290208797	324	1	12	1	TRUE	0	NA	1	1	NA	0	NA	14	91	NA	NA	NA	NA	72.6666666666667	64.0649350649351	66.9455128205128	78.4254347826087	73.4750475787693	2008	16-Apr	ndc27
125	1	42.44923	-73.36388	23.943661971831	3.17570365300299	87.45	508.896930536	6.23224550201047	543	1	31	0	TRUE	342.86	1.7	1	1	NA	0	NA	14	501	NA	NA	NA	NA	61.75	81.379746835443	85.1677215189873	84.4368066130085	82.5453200929643	2008	16-Apr	9948
126	2	42.4522	-73.36396	15.4929577464789	2.74038558174515	87.45	593.227733258	6.38557836112306	533	1	31	0	TRUE	182.9	2	1	1	NA	0	NA	2	0	NA	NA	NA	NA	89	86.475	77.968152866242	83.776882890727	82.2358719763389	2008	16-Apr	ndc29
128	1	42.38166	-73.32557	314.084507042254	5.7496620804069	66.65	178.36963457	5.18385799584916	438	2	32	0	TRUE	295.74	2.1	1	1	NA	0	NA	9	5	NA	NA	NA	NA	85.5	82.7820512820513	80.7206349206349	78.5482255606358	72.1768621236133	2008	16-Apr	20458
129	1	42.39341	-73.33978	145.070422535211	4.97721929717641	79.15	250.62618115	5.52396251086768	352	1	12	1	TRUE	152.52	1.5	1	1	NA	0	NA	13	41	NA	NA	NA	NA	86.25	84.5569620253165	75.6518987341772	59.2875788557755	59.7221341785526	2008	16-Apr	20466
130	1	42.37722	-73.32853	66.1971830985916	4.19263791065683	79.125	113.174942109	4.72893478180433	426	2	32	0	TRUE	91.76	2.1	1	1	NA	0	NA	32	108	NA	NA	NA	NA	85.25	83.2151898734177	81.2689873417721	72.1115702479339	71.0926375831837	2008	15-Apr	12391
131	1	42.37809	-73.3427	77.4647887323944	4.34982349417925	8.3	226.119200111	5.42106229434727	354	1	12	1	TRUE	165.54	1.1	0	0	NA	0	NA	0	0	NA	0	0	1	52.6666666666667	30.025641025641	33.4230769230769	53.1721364920669	60.5816337313748	2008	15-Apr	20463
132	0.5	42.36768	-73.3546	485.915492957746	6.18603472597814	70.8	68.8604570785	4.23208209568242	326	1	12	1	TRUE	84.94	1.7	1	1	NA	0	NA	4	12	NA	NA	NA	NA	75.6666666666667	72.6582278481013	73.753164556962	65.677033492823	62.2150026413101	2008	15-Apr	20478
133	1	42.369	-73.34843	212.676056338028	5.3597701457617	66.65	54.5892944271	3.99983779076235	338	1	12	1	TRUE	742.76	4	0	0	NA	0	NA	0	0	NA	NA	NA	NA	73.3333333333333	71.7402597402597	75.0032362459547	60.3278973689933	63.9682875264271	2008	15-Apr	20461
134	1	42.39347	-73.33478	356.338028169014	5.8758797976743	37.475	102.067054155	4.62562999097217	360	1	12	1	TRUE	117.8	1.1	0	1	NA	0	NA	0	1	NA	0	0	1	75.75	61.425	61.6751592356688	61.7580574912892	63.1976130122518	2008	15-Apr	20465
136	1	42.35681	-73.35674	440.845070422535	6.08869349948693	49.95	46.6917087702	3.84356660651833	301	1	12	1	TRUE	60.76	1.1	1	1	NA	0	NA	25	107	NA	NA	NA	NA	73	57.8717948717949	58.3269841269841	70.4824885795084	71.9217281081652	2008	15-Apr	20476
137	1	42.35528	-73.35789	363.380281690141	5.89544989386839	20.8	51.0263238306	3.93234165310408	286	1	12	1	TRUE	108.5	2.2	0	0	NA	0	NA	0	0	NA	NA	NA	NA	72	46.4871794871795	42.8044871794872	69.9758695652174	71.6162544916508	2008	15-Apr	20473
139	1	42.17087	-73.33042	28.169014084507	3.33822258250077	83.3	1477.88547532	7.29836761225424	521	3	34	0	TRUE	218.88	6.5	1	1	NA	0	NA	44	31	NA	NA	NA	NA	86	86.1025641025641	86.7547770700637	85.9332027850305	84.7142102482832	2008	16-Apr	9122
141	1	42.16282	-73.32138	26.7605633802817	3.28692928811322	83.3	1290.23434871	7.16257914652318	534	3	34	0	TRUE	133.76	1.1	1	1	NA	0	NA	13	60	NA	NA	NA	NA	89.3333333333333	88.4177215189873	87.847619047619	86.4179526189959	86.0796534967251	2008	16-Apr	9110
146	1	42.17502	-73.28587	383.098591549296	5.94829237524277	74.975	50.6532758796	3.92500390539692	282	3	12	1	TRUE	170.24	2.4	0	1	NA	0	NA	0	0	NA	NA	NA	NA	79.3333333333333	67.5068493150685	48.9902912621359	64.0141396562976	67.5072448439979	2008	16-Apr	15262
148	1	42.10992	-73.35688	174.647887323944	5.16277187455181	74.975	98.6611557948	4.59169131066501	201	3	12	1	TRUE	378.48	7	1	1	NA	0	NA	8	2	NA	NA	NA	NA	77	66.9625	57.6603174603175	49.9447345517842	45.8842171983943	2008	16-Apr	21724
149	1	42.43087	-73.1572	29.5774647887324	3.3870127466702	83.3	829.885500015	6.72128773948526	591	3	33	0	TRUE	156.56	1	0	0	NA	0	NA	0	0	NA	0	0	1	81.6666666666667	82.7692307692308	84.4180064308682	83.7751685148945	83.6262551527323	2008	14-Apr	10836
152	1	42.47416	-73.06501	22.5352112676056	3.11507903118656	20.8	312.624065361	5.74500139954437	593	3	33	0	TRUE	179.36	2	0	0	NA	0	NA	0	0	NA	0	1	1	52.25	46.75	61.2563291139241	77.5449793073405	78.4871632329636	2008	14-Apr	18337
153	1	42.46162	-73.11961	56.3380281690141	4.03136976306071	66.625	203.303693576	5.31470088857551	495	3	33	0	TRUE	24.384	1	0	1	NA	0	NA	0	56	NA	NA	NA	NA	88	81.5	80.0732484076433	68.6611606172571	69.5291631445478	2008	14-Apr	10834
154	1	42.47001	-73.09177	33.8028169014085	3.52054413929472	83.3	30.6467597768	3.42252693988678	498	3	33	0	TRUE	273.6	2.8	0	1	NA	0	NA	0	0	NA	0	1	1	82.5	76.8051948051948	68.0870967741936	78.7026968247064	75.6193193827943	2008	14-Apr	10808
155	1	42.4674	-73.10499	15.4929577464789	2.74038558174515	62.475	115.934901698	4.75302884132043	449	3	33	0	TRUE	218.88	4	0	1	NA	0	NA	0	0	NA	NA	NA	NA	84	77.5384615384615	61.4294871794872	65.6997173298543	72.9624815049672	2008	14-Apr	10824
156	1	42.17924	-73.2953	622.535211267606	6.43380019102447	91.625	166.88755622	5.1173202695898	298	3	12	1	TRUE	118.56	1.1	0	1	NA	0	NA	0	33	NA	NA	NA	NA	85	75.1282051282051	70.5239616613419	70.6894301870378	73.3895815722739	2008	15-Apr	9103
157	1	42.14655	-73.19831	50.7042253521127	3.92600924740289	49.975	621.312744491	6.43183456947958	446	3	34	0	TRUE	170.24	2	1	0	NA	0	NA	7	0	NA	NA	NA	NA	74	72.5769230769231	73.3151125401929	81.0058695652174	79.3323119188504	2008	15-Apr	15729
158	1	42.20408	-73.22824	53.5211267605634	3.98007646867316	49.975	23.0762395242	3.13880349613797	477	3	61	0	TRUE	69.92	1.5	0	1	NA	0	NA	0	42	NA	NA	NA	NA	69	64.8076923076923	79.8429487179487	82.9864982578397	82.8895692567568	2008	15-Apr	15247
160	1	42.17749	-73.25591	205.633802816901	5.32609693065511	29.125	22.0856912687	3.09492994492994	362	3	12	1	TRUE	124.64	2.2	1	1	NA	0	NA	48	135	NA	0	0	0	78.25	59.3205128205128	63.6570512820513	68.104724580884	66.7575469706565	2008	15-Apr	15251
161	1	42.18704	-73.31224	114.084507042254	4.73693946361921	66.625	25.2139070562	3.22739570960414	295	3	34	0	TRUE	182.4	1.6	0	1	NA	0	NA	0	76	NA	NA	NA	NA	85.5	75.7692307692308	78.75	74.9514161220044	76.498680181607	2008	15-Apr	9113
162	1	42.15479	-73.28237	342.253521126761	5.83555175228732	24.95	242.153570968	5.48957211566596	333	3	12	1	TRUE	77.52	2	1	1	NA	0	NA	112	41	NA	NA	NA	NA	61	46.6623376623377	51.1229773462783	70.0173950858882	71.5379412386388	2008	15-Apr	15784
163	1	42.05525	-73.32831	309.859154929577	5.73611785529914	8.3	117.972237926	4.77044932497135	205	3	12	1	TRUE	218.88	2	0	0	NA	0	NA	0	0	NA	NA	NA	NA	9.33333333333333	35.9615384615385	40.9301587301587	35.1596693495758	35.8501267427123	2008	15-Apr	21677
164	1	42.18321	-73.45002	323.943661971831	5.78056961786997	83.3	97.9823979095	4.58478784936983	278	1	12	1	TRUE	312.48	1.9	0	0	NA	1	NA	0	0	NA	NA	NA	NA	57	67.5063291139241	57.8253968253968	52.660570433268	53.3979721166033	2008	17-Apr	7457
165	1	42.16657	-73.44019	323.943661971831	5.78056961786997	83.3	152.358330888	5.02623518649658	260	1	12	1	TRUE	227.54	2.9	1	1	NA	0	NA	15	3	NA	0	0	1	83.3333333333333	76.2692307692308	65.8076923076923	56.6376086956522	52.8107565511412	2008	16-Apr	7444
167	1	42.14092	-73.42667	405.633802816901	6.00545078908272	70.775	22.0321386431	3.09250223477242	246	1	12	1	TRUE	128.96	2.6	1	1	NA	1	NA	2	0	NA	1	0	1	80	78.5625	81.7206349206349	67.4155420113191	70.29534171332	2008	17-Apr	7435
168	1	42.15173	-73.4021	32.3943661971831	3.47798452487593	91.6	266.354588059	5.58482845889139	213	3	12	1	TRUE	513.36	5.5	1	1	NA	0	NA	16	10	NA	NA	NA	NA	82	80.2658227848101	79.140127388535	67.8906794425087	64.1328265230704	2008	17-Apr	7422
172	1	42.19488	-73.41898	352.112676056338	5.86395122680902	74.975	254.520672819	5.53938206184295	232	1	12	1	TRUE	125.24	1.1	1	1	NA	0	NA	68	0	NA	NA	NA	NA	60.3333333333333	72.7662337662338	70.3883495145631	59.1565898216616	49.7484675544282	2008	17-Apr	7430
173	1	42.21902	-73.39886	114.084507042254	4.73693946361921	74.975	125.580286065	4.83294528363368	247	2	12	1	TRUE	63.86	1	0	0	NA	0	NA	0	0	NA	NA	NA	NA	76	78.8101265822785	64.3726114649682	53.8677685950413	53.285200845666	2008	17-Apr	9181
174	1	42.1303	-73.41375	605.633802816901	6.40627551763438	66.65	9.16457430346	2.21534543214527	233	3	12	1	TRUE	60.14	1.9	1	1	NA	0	NA	8	15	NA	NA	NA	NA	57.25	49.5569620253165	45.7388535031847	59.679450860754	63.7482842360891	2008	10-Apr	21782
175	1	42.13767	-73.42344	222.535211267606	5.40508534197374	33.325	36.7374232761	3.60379594330733	241	1	12	1	TRUE	150.66	1.5	1	1	NA	0	NA	5	374	NA	NA	NA	NA	45	61.9473684210526	69.7395498392283	67.5914726995867	69.1129202791288	2008	10-Apr	7434
176	1	42.13557	-73.40322	14.0845070422535	2.64507540194082	66.65	170.672322743	5.13974547689451	218	3	12	1	TRUE	132.68	2	1	1	NA	0	NA	9	1	NA	0	0	1	84.6666666666667	56.3974358974359	44.7968253968254	56.036771105309	60.7265525982256	2008	10-Apr	21783
177	0.5	42.15046	-73.4327	492.957746478873	6.20042346343024	83.3	178.788596207	5.1862040811025	229	1	12	1	TRUE	93	2	0	0	NA	0	NA	0	0	NA	0	0	0	75	75.2784810126582	71.7292993630573	67.2079617141614	65.6387539598733	2008	10-Apr	7439
178	1	42.15028	-73.43115	338.028169014085	5.82312923228877	45.825	151.773508828	5.02238933608271	228	1	12	1	TRUE	106.02	3	0	0	NA	0	NA	0	0	NA	NA	NA	NA	77.5	69.0632911392405	67.2452229299363	66.2111111111111	66.0402195714135	2008	10-Apr	7438
179	1	42.13562	-73.3944	194.366197183099	5.26974399410398	20.825	31.4940567265	3.44979885268095	211	3	12	1	TRUE	100.44	1	0	1	NA	0	NA	0	1	NA	NA	NA	NA	27.6666666666667	40.7974683544304	45.7788461538462	60.1351292635238	59.6740278951817	2008	10-Apr	21758
182	1	42.13198	-73.39423	23.943661971831	3.17570365300299	45.8	288.099238396	5.66330499854655	212	3	12	1	TRUE	104.78	1.9	0	1	NA	0	NA	0	0	NA	NA	NA	NA	74.3333333333333	63.7820512820513	65.9358974358974	59.0367551109178	60.5456082866505	2008	10-Apr	21784
184	1	42.1166	-73.39681	252.112676056338	5.52987611478753	83.3	529.496551996	6.27192665320912	223	3	12	1	TRUE	236.84	2.6	1	1	NA	0	NA	91	625	NA	NA	NA	NA	86.25	81.175	81.9331210191083	66.5726421258985	66.0614896988907	2008	09-Apr	21753
185	1	42.11621	-73.40324	311.267605633803	5.74065301046453	83.3	361.703002229	5.89082343925261	242	3	12	1	TRUE	288.92	2.8	1	1	NA	1	NA	2	300	NA	NA	NA	NA	81	71.7692307692308	65.0862619808307	63.8907983467479	66.4172213417855	2008	09-Apr	21780
187	1	42.12894	-73.38364	30.9859154929577	3.43353276230509	83.3	451.900009219	6.11346093681776	210	3	12	1	TRUE	87.42	2.1	1	0	NA	1	NA	5	0	NA	NA	NA	NA	84.6666666666667	85.0512820512821	76.8076923076923	61.9767340726245	58.3073428420497	2008	09-Apr	21756
188	2	42.37946	-73.31028	28.169014084507	3.33822258250077	83.3	433.526008959	6.07195179201943	548	2	32	0	TRUE	200.64	3	0	0	NA	0	NA	0	0	NA	NA	NA	NA	86.5	88.7948717948718	88.5144694533762	84.5475103283323	81.0616944855272	2008	09-Apr	ce8
189	2	42.37903	-73.31031	23.943661971831	3.17570365300299	83.3	403.473120954	6.00010987075508	549	2	32	0	TRUE	53.2	3	0	1	NA	0	NA	0	0	NA	NA	NA	NA	87.6666666666667	89.1153846153846	88.558064516129	84.2696238312677	80.8765053877034	2008	09-Apr	ce7
190	1	42.48137	-73.25311	132.394366197183	4.88578509121678	62.475	228.109548077	5.42982598758569	349	2	12	1	TRUE	73.16	1.7	1	1	NA	0	NA	6	64	NA	0	0	0	87.5	79.1794871794872	67.1884984025559	44.3528642997168	44.2125818028288	2008	11-Apr	18503
192	1	42.46386	-73.2581	647.887323943662	6.47371679842992	66.625	56.7492952258	4.03864323735576	303	2	12	1	TRUE	541.88	6	0	1	NA	0	NA	0	0	NA	NA	NA	NA	64	70.0512820512821	59	36.5527288540987	38.4017536446229	2008	10-Apr	18501
193	1	42.47519	-73.30134	411.267605633803	6.01924411121506	49.975	130.760965541	4.8733709658988	347	2	12	1	TRUE	120.28	1	0	0	NA	0	NA	0	0	NA	0	1	0	77	70.5512820512821	68.0451612903226	68.8449662970211	67.1754385964912	2008	11-Apr	18517
194	1	42.4993	-73.27307	239.43661971831	5.47828874599704	0	44.1690727244	3.78802483205323	347	2	12	1	TRUE	272.18	3.4	0	0	NA	0	NA	0	0	NA	NA	NA	NA	69.5	35.1625	40.4651898734177	49.7802436901654	56.7263313609467	2008	11-Apr	12218
195	1	42.50741	-73.25684	442.253521126761	6.09188329485503	74.975	192.872548799	5.26202960184819	338	2	12	1	TRUE	94.24	1.4	0	0	NA	0	NA	0	0	NA	0	1	1	83.75	60.0769230769231	44.2396166134185	53.6820457018498	51.9954607832788	2008	11-Apr	12202
196	1	42.49977	-73.27341	105.633802816901	4.65997842248309	45.8	28.7722800266	3.35941242456584	348	2	12	1	TRUE	277.14	2	0	1	NA	0	NA	0	0	NA	NA	NA	NA	69	39.2025316455696	42.9776357827476	50.329708568943	57.7451394759087	2008	11-Apr	12220
197	1	42.46977	-73.2416	204.225352112676	5.31922405136735	87.45	122.526668662	4.80832870965411	351	3	12	1	TRUE	153.76	3	0	0	NA	0	NA	0	0	NA	NA	NA	NA	84.3333333333333	74.9733333333333	63.9424920127796	45.7514124293785	41.8575658242572	2008	11-Apr	18502
198	2	42.20009	-73.40011	19.7183098591549	2.98154763856203	NA	114.651307994	4.74189541782148	220	2	12	1	TRUE	0	NA	0	1	NA	0	NA	0	0	NA	NA	NA	NA	67	69.2692307692308	59.8365384615385	45.3457273320287	45.3387931945472	2008	07-Apr	ndc19
199	2	42.19634	-73.40352	97.1830985915493	4.57659681354404	NA	121.399698244	4.79908839298804	221	2	12	1	TRUE	0	NA	1	1	NA	0	NA	1	0	NA	NA	NA	NA	76.75	64.875	61.9299363057325	49.6706573791902	45.9049228818931	2008	07-Apr	ndc18
200	2	42.19629	-73.40569	205.633802816901	5.32609693065511	41.65	294.99681544	5.68696456116291	223	2	12	1	TRUE	102.3	1	0	0	NA	0	NA	0	0	NA	NA	NA	NA	84.3333333333333	79.7435897435897	74.9198717948718	50.9765115267508	46.8943252668287	2008	07-Apr	9178
202	0.5	42.19773	-73.40507	73.2394366197183	4.2937340275282	83.3	199.153724156	5.29407700970889	222	2	12	1	TRUE	138.88	1.4	0	0	NA	0	NA	0	0	NA	NA	NA	NA	81	79.6962025316456	71.1269841269841	51.3062867087231	47.3144999471961	2008	07-Apr	9176
204	0.5	42.20095	-73.32183	23.943661971831	3.17570365300299	83.3	256.740556748	5.5480660681829	354	3	34	0	TRUE	275.28	2	1	1	NA	0	NA	10	150	NA	NA	NA	NA	85.75	88.0125	83.7070063694268	78.50947093403	75.406738487537	2008	07-Apr	9116
205	0.5	42.19411	-73.32905	87.3239436619718	4.46962469399187	74.975	63.8538922837	4.15659754042794	240	3	34	0	TRUE	107.26	2	1	1	NA	0	NA	63	57	NA	NA	NA	NA	79.5	72.9382716049383	66.1079365079365	77.4190600522193	75.5636882129278	2008	07-Apr	9118
206	0.5	42.20385	-73.34574	325.352112676056	5.78490801946857	8.3	23.3105920521	3.1489078517856	211	2	12	1	TRUE	79.98	1.2	0	0	NA	0	NA	0	0	NA	0	0	0	61.5	43.1851851851852	36.3365079365079	51.883351468988	59.5837118411324	2008	07-Apr	9133
208	1	42.20696	-73.35014	538.028169014084	6.28791091755335	NA	310.747706287	5.73898134914717	207	2	12	1	TRUE	511.5	4	0	0	NA	0	NA	0	0	NA	NA	NA	NA	47	54.9487179487179	45.2724358974359	46.7565217391304	55.1575610271584	2008	07-Apr	9128
209	0.5	42.21945	-73.42525	173.239436619718	5.15467466431919	45.8	130.691808107	4.87284194159626	288	1	12	1	TRUE	200.26	1.8	1	1	NA	0	NA	5	90	NA	NA	NA	NA	61	55.3552631578947	56.5225806451613	58.6163043478261	58.7945248916605	2008	06-Apr	318
210	0.5	42.18715	-73.36187	823.943661971831	6.71410215617863	62.475	76.1344288033	4.33250057784517	205	2	12	1	TRUE	352.16	3	0	0	NA	0	NA	0	0	NA	NA	NA	NA	77	57.6329113924051	42.2222222222222	46.6645638459865	52.637180300148	2008	06-Apr	9153
211	0.5	42.21134	-73.37974	295.774647887324	5.68959783966424	83.3	48.1861110456	3.87507082695171	228	2	12	1	TRUE	231.88	3.4	0	0	NA	0	NA	0	0	NA	NA	NA	NA	40.5	55.2435897435897	59.625	60.7055241409308	58.7306351051464	2008	06-Apr	9166
212	0.5	42.21935	-73.42192	257.746478873239	5.5519764617882	70.825	223.834657138	5.41090764152043	285	1	12	1	TRUE	187.86	3.3	1	0	NA	0	NA	3	0	NA	0	1	0	75.75	77.4430379746835	73.6222222222222	52.9989118607182	58.1807330727791	2008	06-Apr	317
213	0.5	42.21994	-73.40408	260.56338028169	5.5628461340251	37.475	71.2223637407	4.26580686658138	236	2	12	1	TRUE	284.58	2.5	0	0	NA	0	NA	0	0	NA	0	0	0	69.25	68.6962025316456	58.9171974522293	51.7240026160889	54.1681621450438	2008	06-Apr	9180
214	0.5	42.22344	-73.3659	270.422535211268	5.59998568097456	20.825	185.906593924	5.22524436437268	225	2	12	1	TRUE	68.82	1.5	0	0	NA	0	NA	0	0	NA	NA	NA	NA	41.6666666666667	55.1666666666667	59.0636942675159	56.5807223672759	56.973700887199	2008	06-Apr	9156
215	0.5	42.23628	-73.32699	46.4788732394366	3.83899787041326	33.325	56.28585671	4.03044329062013	280	3	12	1	TRUE	81.22	1	0	0	NA	0	NA	0	0	NA	NA	NA	NA	63.6666666666667	63.7179487179487	52.7365079365079	70.4610361340879	71.9421024828315	2008	06-Apr	9120
220	0.5	42.05477	-73.28069	46.4788732394366	3.83899787041326	87.45	297.101851941	5.69407501584193	214	3	12	1	TRUE	110.98	2.3	1	0	NA	0	NA	1	0	NA	NA	NA	NA	72.3333333333333	65.9220779220779	58.6375404530744	53.5869943453676	55.2389810802241	2008	08-Apr	15760
221	0.5	42.07736	-73.22487	121.12676056338	4.79683760520028	83.3	81.5741017913	4.40151183158579	424	3	61	0	TRUE	132.06	2	1	0	NA	0	NA	14	0	NA	NA	NA	NA	82	75.0253164556962	77.9456869009585	79.5236956521739	78.0815808940082	2008	08-Apr	15736
222	1	42.10203	-73.2	74.6478873239437	4.3127822224989	20.8	3.26654205745	1.18373195060228	493	3	34	0	TRUE	194.68	1.4	1	0	NA	0	NA	2	0	NA	0	0	0	40	54.4050632911392	62.2006369426752	77.75722668985	77.4766582171525	2008	08-Apr	15725
223	1	42.1384	-73.27717	338.028169014085	5.82312923228877	16.65	27.8302243139	3.32612263565264	317	3	12	1	TRUE	148.8	1.5	1	1	NA	0	NA	14	110	NA	NA	NA	NA	67.5	54.7692307692308	60.3782051282051	60.0477949163589	66.7111158072696	NA	NA	15773
224	1	42.42588	-73.32897	457.746478873239	6.12631549127651	20.825	382.804733294	5.94752502442921	340	2	12	1	TRUE	0	NA	0	0	NA	0	NA	0	0	NA	NA	NA	NA	26.5	45.9375	45.5222929936306	44.6041802743305	49.2924897010669	2008	11-Apr	18524
225	1	42.41444	-73.23579	98.5915492957747	4.59098555099613	58.3	243.992950748	5.49713933449882	292	3	12	1	TRUE	739.04	7	0	1	NA	0	NA	0	0	NA	NA	NA	NA	78	52.4810126582278	49.2070063694268	47.6816993464052	55.6526282457251	2008	11-Apr	18481
226	0.5	42.42609	-73.32941	228.169014084507	5.43008664417916	66.65	343.575979038	5.83940827799809	340	2	12	1	TRUE	281.48	5	0	0	NA	0	NA	0	0	NA	NA	NA	NA	60	44.8860759493671	43.7579617834395	45.9482945904845	49.8512885509083	2008	11-Apr	18523
228	0.5	42.37352	-73.3106	239.43661971831	5.47828874599704	66.625	72.1068647265	4.27814925094446	461	2	32	0	TRUE	174.8	1.5	0	1	NA	0	NA	0	5	NA	NA	NA	NA	84	87.9220779220779	88.3096774193548	79.7160252228745	77.3022297368699	2008	09-Apr	12389
229	0.5	42.37643	-73.3027	746.478873239437	6.61536731549294	87.475	17.630356804	2.86962223466216	416	2	32	0	TRUE	66.88	4	0	0	NA	0	NA	0	0	NA	0	1	0	88	85.2125	85.5396825396825	78.7917301414581	79.1190576801183	2008	09-Apr	12379
230	0.5	42.3773	-73.30307	795.774647887324	6.67931604009322	74.975	24.8989005023	3.2148236459616	429	2	32	0	TRUE	256.88	2	1	0	NA	0	NA	2	0	NA	NA	NA	NA	77	87.7375	85.8949044585987	79.6634072142547	79.9337559429477	2008	09-Apr	12380
231	0.5	42.384	-73.27676	1277.46478873239	7.15263275906191	79.125	125.506754797	4.83235958020709	381	2	32	0	TRUE	95.76	1.5	0	0	NA	0	NA	0	0	NA	NA	NA	NA	71.6666666666667	67.746835443038	63.8949044585987	73.7352045256745	74.4611240228185	2008	09-Apr	12370
232	0.5	42.20985	-73.12964	28.169014084507	3.33822258250077	62.475	39.7526493705	3.68267648970946	481	3	43	0	TRUE	244.72	2	0	0	NA	0	NA	0	0	NA	NA	NA	NA	64.3333333333333	78.2875	80.7174603174603	78.3284036537625	76.2906497622821	2008	09-Apr	17723
233	0.5	42.23247	-73.12801	30.9859154929577	3.43353276230509	37.475	9.10882333275	2.20924354077275	507	3	33	0	TRUE	256.88	2	0	0	NA	0	NA	0	0	NA	NA	NA	NA	66.75	74.5316455696203	80.4585987261146	80.1333914559721	76.5765252269369	2008	09-Apr	17728
234	0.5	42.18816	-73.18137	40.8450704225352	3.70978613893325	66.65	67.5951500433	4.21353623555353	506	3	33	0	TRUE	775.2	1.6	0	0	NA	0	NA	0	0	NA	0	0	1	59.5	68.4050632911392	80.0862619808307	82.89821661592	75.0750211327134	2008	09-Apr	15240
235	0.5	42.10578	-73.21517	32.3943661971831	3.47798452487593	37.475	1007.99845411	6.91572191500911	500	3	34	0	TRUE	159.6	2	0	0	NA	0	NA	0	0	NA	NA	NA	NA	69	71.3766233766234	81.4679487179487	83.2350510980648	80.04131882067	2008	06-Apr	15739
237	0.5	42.07103	-73.26272	32.3943661971831	3.47798452487593	83.3	643.597948492	6.46707422756187	400	3	33	0	TRUE	220.4	2	1	0	NA	0	NA	0	0	NA	NA	NA	NA	89.5	89.7721518987342	89.0479233226837	81.6095383275261	74.76953125	2008	06-Apr	15766
240	0.5	42.0909	-73.23959	152.112676056338	5.024621536071	83.3	202.492482546	5.31070276262788	310	3	12	1	TRUE	235.6	7	1	0	NA	0	NA	8	0	NA	NA	NA	NA	77.5	80.7341772151899	80.359872611465	75.7082152974504	74.2007811675288	2008	06-Apr	15753
241	0.5	42.10401	-73.22334	38.0281690140845	3.63832717495111	83.3	524.9508645	6.2633046667831	499	3	61	0	TRUE	120.08	1.2	0	1	NA	0	NA	0	2	NA	NA	NA	NA	80	85.6538461538462	87.2916666666667	82.1345359704412	78.9998943140985	2008	06-Apr	15738
242	0.5	42.10323	-73.2464	543.661971830986	6.29832767841161	41.625	80.3901211996	4.38689129798396	360	3	12	1	TRUE	91.2	1	0	1	NA	0	NA	0	132	NA	NA	NA	NA	45	38.3544303797468	39.0636942675159	65.5919389978213	70.3303430079156	2008	06-Apr	15754
244	0.5	42.09015	-73.26246	777.464788732394	6.65603835522387	66.65	46.4981544338	3.83941262220996	273	3	12	1	TRUE	570	2	1	1	NA	0	NA	24	105	NA	NA	NA	NA	79.3333333333333	76.3846153846154	75.6826923076923	73.374185136897	72.2018387403572	2008	07-Apr	15769
245	0.5	42.09444	-73.25666	22.5352112676056	3.11507903118656	83.3	201.586394935	5.3062180484785	302	3	12	1	TRUE	89.68	1.2	0	0	NA	0	NA	0	0	NA	NA	NA	NA	84.6666666666667	77.4868421052632	77.9453376205788	69.9693211488251	70.6247224278312	2008	07-Apr	15751
246	0.5	42.06894	-73.28819	285.915492957746	5.65569628798856	62.475	330.343711482	5.80013366236918	214	3	12	1	TRUE	112.48	2.4	0	1	NA	0	NA	0	0	NA	NA	NA	NA	75.5	69.35	55.5891719745223	58.1547670875054	62.1100898045431	2008	07-Apr	15779
248	0.5	42.11193	-73.35467	150.704225352113	5.01531914340868	66.65	90.1768773108	4.50177304510132	202	3	12	1	TRUE	152	2.1	0	0	NA	0	NA	0	0	NA	0	0	1	68	58.5131578947368	54.2588996763754	49.3214518582917	44.6583509513742	2008	07-Apr	21726
249	0.5	42.13967	-73.3888	259.154929577465	5.55742606655576	4.15	34.8373716327	3.55069070805639	205	3	12	1	TRUE	134.54	3.5	1	0	NA	0	NA	3	0	NA	NA	NA	NA	51.5	49.8375	55.626582278481	59.4760557248585	60.7006019643046	2008	08-Apr	21759
250	0.5	42.15607	-73.40025	29.5774647887324	3.3870127466702	37.475	203.756327056	5.31692480467442	215	3	12	1	TRUE	99.2	1	0	1	NA	0	NA	0	119	NA	NA	NA	NA	64	13.4230769230769	34.9710610932476	63.4998910438004	66.2468848996832	2008	08-Apr	7424
252	0.5	42.05876	-73.34385	204.225352112676	5.31922405136735	0	110.710201297	4.70691598810656	197	3	12	1	TRUE	294.88	2	0	1	NA	0	NA	0	19	NA	0	0	0	0	3.3	20.0191082802548	33.9338842975207	39.2676100961031	2008	03-Apr	21670
253	0.5	42.08374	-73.37865	314.084507042254	5.7496620804069	83.3	72.5433996816	4.28418499905929	221	3	12	1	TRUE	106.4	1.5	0	0	NA	0	NA	0	0	NA	NA	NA	NA	78.25	74.5432098765432	79.5301587301587	72.364032222948	68.0073941058413	2008	03-Apr	21742
254	0.5	42.26125	-73.26306	43.6619718309859	3.77647751343192	83.3	1005.40650538	6.91314722167717	504	2	61	0	TRUE	142.88	3	0	0	NA	0	NA	0	0	NA	NA	NA	NA	87	87.3125	86.7301587301587	85.5938722294654	79.1342352816827	2008	02-Apr	12268
255	0.5	42.28808	-73.28487	376.056338028169	5.92973896734703	83.3	240.57658774	5.48303849099207	291	2	12	1	TRUE	136.8	1.7	0	0	NA	0	NA	0	0	NA	NA	NA	NA	86	87.3717948717949	78.6945337620579	66.1589821661592	61.5021672481235	2008	02-Apr	12275
256	0.5	42.48906	-73.24002	298.591549295775	5.69907658361879	20.8	25.2813791425	3.2300681224781	368	3	12	1	TRUE	319.2	1.7	0	0	NA	0	NA	0	0	NA	NA	NA	NA	81.3333333333333	57.8961038961039	59.0418006430868	44.0697826086957	46.8367842805831	2008	02-Apr	12265
258	0.5	42.1104	-73.30584	184.507042253521	5.21768763214793	49.975	0.65100979603	-0.429230589221652	330	3	12	1	TRUE	516.8	1.9	0	1	NA	0	NA	0	0	NA	NA	NA	NA	63	59.2933333333333	73.8290322580645	77.5087032201915	77.2980748889359	2008	03-Apr	21638
259	0.5	42.06989	-73.36602	433.802816901408	6.07259009192035	83.3	102.226466036	4.62719060741468	229	3	12	1	TRUE	200.64	1.6	0	0	NA	0	NA	0	0	NA	NA	NA	NA	83.75	81.0512820512821	69.3826366559486	63.3452406883032	57.3257999788784	2008	03-Apr	21715
260	0.5	42.05084	-73.34596	309.859154929577	5.73611785529914	83.3	121.476316201	4.79971931539276	198	3	32	0	TRUE	880	NA	0	0	NA	0	NA	0	0	NA	NA	NA	NA	54	64.9875	54.0605095541401	45.311004784689	49.2645195353749	2008	03-Apr	21669
261	0.5	42.26979	-73.25679	211.267605633803	5.35312560304303	74.975	131.030432682	4.87542960677085	283	2	12	1	TRUE	65.36	1.1	0	0	NA	0	NA	0	0	NA	NA	NA	NA	81.5	71.9240506329114	65.3878205128205	59.639347826087	57.6894147475174	2008	02-Apr	12257
262	0.5	42.0738	-73.35725	135.211267605634	4.90683850041461	83.3	416.509390136	6.03190900669729	205	3	12	1	TRUE	271.56	6	0	0	NA	1	NA	0	0	NA	NA	NA	NA	81.3333333333333	80.8354430379747	75.7777777777778	56.6894301870378	49.2779832998626	2008	03-Apr	21718
263	0.5	42.22469	-73.34402	1647.88732394366	7.40724933673858	25	18.7974617823	2.93372184914123	211	2	12	1	TRUE	88.04	1.8	0	0	NA	0	NA	0	0	NA	NA	NA	NA	63	49.7848101265823	39.9108280254777	52.9379760609358	59.4032752245114	2008	02-Apr	9134
264	0.5	42.27216	-73.26621	69.0140845070423	4.2343106070574	NA	4.23461491991	1.44329239596746	259	2	12	1	TRUE	0	NA	0	0	NA	0	NA	0	0	NA	NA	NA	NA	45.5	56.2025316455696	63.3057324840764	60.9880330722367	63.9504856418919	2008	02-Apr	12269
265	0.5	42.28666	-73.26001	380.281690140845	5.94091226794515	49.95	39.1285170388	3.66685153718574	288	2	12	1	TRUE	176.08	2.2	0	0	NA	0	NA	0	0	NA	NA	NA	NA	50.6666666666667	45.3157894736842	41.1832797427653	48.965	47.0723120837298	2008	02-Apr	12262
266	2	42.28712	-73.25965	284.507042253521	5.65075800634798	0	14.8712927788	2.69943269541537	296	2	12	1	TRUE	84.94	3	0	1	NA	0	NA	0	0	NA	NA	NA	NA	42	37.9473684210526	40.2588996763754	48.7909506199695	47.2042283298097	2008	02-Apr	ndc17
267	0.5	42.2874	-73.26065849	612.676056338028	6.41783634003546	4.15	39.24672259	3.6698679398503	296	2	12	1	TRUE	93.62	2	0	0	NA	0	NA	0	0	NA	NA	NA	NA	35	30.0886075949367	37.5573248407643	50.3104048759251	47.4785548278048	2008	02-Apr	12263
268	0.5	42.24525	-73.2745	25.3521126760563	3.23286206684294	87.475	8.86670183957	2.18230289398047	501	3	61	0	TRUE	125.24	2	0	0	NA	0	NA	0	0	NA	NA	NA	NA	80	86.0126582278481	85.2324840764331	85.085689430187	85.4826711749789	2008	02-Apr	9101
269	0.5	42.29396	-73.27688	150.704225352113	5.01531914340868	41.625	131.400821197	4.87825235562763	319	2	12	1	TRUE	106.02	1.9	0	1	NA	0	NA	0	0	NA	NA	NA	NA	74	69.4358974358974	60.6089743589744	64.0884974994564	59.9650142691047	2008	02-Apr	12272
270	0.5	42.27776	-73.26226	776.056338028169	6.65422511809969	4.15	119.212276486	4.78090573998244	259	2	12	1	TRUE	219.48	5.8	0	0	NA	0	NA	0	0	NA	NA	NA	NA	48.5	40.7763157894737	35.7838709677419	49.8590691605046	55.1004122185815	2008	02-Apr	12271
274	0.5	42.05635	-73.32994	170.422535211268	5.13828085454352	29.15	174.805050908	5.16367135815866	204	3	12	1	TRUE	135.16	2.3	0	1	NA	0	NA	0	16	NA	NA	NA	NA	57.75	35.2948717948718	35.0160256410256	34.9925958188153	34.9831134564644	2008	03-Apr	21678
275	0.5	42.04878	-73.33301	87.3239436619718	4.46962469399187	83.3	187.249651453	5.2324427609964	206	3	12	1	TRUE	212.04	5	0	1	NA	0	NA	0	0	NA	NA	NA	NA	78.3333333333333	72.3636363636364	55.211038961039	32.0980647966949	41.179541371658	2008	03-Apr	21667
276	0.5	42.0506	-73.34598	204.225352112676	5.31922405136735	62.475	104.948477139	4.65346953581358	199	3	32	0	TRUE	391.84	5	0	1	NA	1	NA	0	1	NA	NA	NA	NA	74.3333333333333	68.1518987341772	57.5936507936508	45.5533811698195	49.6120680545282	2008	03-Apr	21668
277	1	42.11475	-73.31527	198.591549295775	5.29125019932494	58.3	374.336654871	5.92515553923934	260	3	34	0	TRUE	73.16	1.4	1	1	NA	0	NA	29	0	NA	NA	NA	NA	75.5	82.6233766233766	81.2322580645161	73.6904347826087	74.6244846178243	2008	07-May	21660
278	1	42.45344	-73.27635	845.070422535211	6.73941996416292	24.975	161.321996095	5.08340234344089	324	2	12	1	TRUE	337.28	2	0	0	NA	0	NA	0	0	NA	NA	NA	NA	59.75	59.0632911392405	49.8885350318471	44.9991287301242	40.4548622109598	2008	02-May	18509
279	1	42.47896	-73.22443	408.450704225352	6.0123712319273	0	296.301384943	5.69137712869279	354	3	32	0	TRUE	75.02	6	1	0	NA	0	NA	21	0	NA	NA	NA	NA	74.25	78.4444444444444	71.8611987381703	63.0930283224401	59.5396557186609	2008	02-May	18486
280	1	42.47854	-73.29655	101.408450704225	4.61915642796283	29.125	174.677984669	5.16294419127693	345	2	12	1	TRUE	130.2	1.7	1	0	NA	0	NA	4	0	NA	NA	NA	NA	72	64.5194805194805	55.7903225806452	66.1406216039991	62.2171017862805	2008	02-May	18519
281	1	42.43364	-73.24965	211.267605633803	5.35312560304303	74.975	97.9575017576	4.58453372908012	294	3	12	1	TRUE	103.54	2	0	1	NA	1	NA	0	0	NA	NA	NA	NA	72.5	72.0526315789474	66.5483870967742	47.8573913043478	45.5722592240195	2008	02-May	18500
285	1	42.40804	-73.16795	121.12676056338	4.79683760520028	87.45	801.477164116	6.68645648021016	545	3	34	0	TRUE	161.12	2.5	1	0	NA	0	NA	7	0	NA	NA	NA	NA	77.3333333333333	76.3461538461538	78.415873015873	78.2288448988471	80.0705758055996	2008	02-May	26105
286	1	42.42022	-73.23705	352.112676056338	5.86395122680902	41.625	248.422341984	5.51513028958952	291	3	12	1	TRUE	150.48	2.5	0	0	NA	0	NA	0	0	NA	NA	NA	NA	69.5	68.2278481012658	47.1789137380192	50.1977830906325	53.3540103561239	2008	02-May	18484
291	1	42.41283	-73.23347	139.43661971831	4.93761015908137	83.3	181.629544646	5.20196914371642	293	3	12	1	TRUE	255.36	5.5	0	0	NA	1	NA	0	0	NA	NA	NA	NA	81.6666666666667	56.0921052631579	51.4326923076923	51.1913459447706	57.5541926615206	2008	02-May	18480
293	0.5	42.3692	-73.21594	23.943661971831	3.17570365300299	83.3	109.592842362	4.69677206546527	597	3	61	0	TRUE	60.8	1.4	1	1	NA	0	NA	6	2	NA	NA	NA	NA	84	83.4102564102564	84.9487179487179	83.2567332754127	83.9833104468153	2008	01-May	26110
297	1	42.35827	-73.20145	18.3098591549296	2.90743966640831	8.3	388.404176956	5.96204649062299	544	3	61	0	TRUE	69.92	1.8	1	1	NA	0	NA	9	1	NA	NA	NA	NA	52.3333333333333	64.0897435897436	67.3665594855305	74.6838443139813	77.5529262624128	2008	01-May	26107
299	1	42.38177	-73.24245	180.281690140845	5.19452057286639	58.325	240.033518121	5.4807785724281	290	3	12	1	TRUE	338.96	2	1	0	NA	0	NA	4	0	NA	0	1	1	70	71.1923076923077	71.0222222222222	69.492060039156	70.059718845788	2008	01-May	12356
300	1	42.08702	-73.4081	28.169014084507	3.33822258250077	112.45	196.029178594	5.27826351852797	226	3	12	1	TRUE	404.32	1.3	1	1	NA	0	NA	124	5	NA	NA	NA	NA	83.25	78.5875	62.0443037974684	70.667391777246	72.1139173623587	2008	01-May	21773
303	0.5	42.45483	-73.3436	22.5352112676056	3.11507903118656	83.3	771.503286373	6.64834093151287	522	1	12	1	TRUE	54.56	4	1	1	NA	0	NA	3	1	NA	NA	NA	NA	89.6666666666667	90.0384615384615	88.7571884984026	86.4721739130435	84.0012679628064	2008	03-May	9939
304	1	42.47582	-73.30103	447.887323943662	6.10454169172695	66.625	142.536399654	4.95959740325886	348	2	12	1	TRUE	111.6	3	1	1	NA	0	NA	30	1	NA	0	0	1	80.75	74.525	63.5537974683544	69.7008268059182	67.5271440642163	2008	03-May	18518
305	1	42.43185	-73.34132	56.3380281690141	4.03136976306071	83.3	79.1389341161	4.37120496753325	369	1	12	1	TRUE	107.88	2	1	0	NA	0	NA	15	0	NA	NA	NA	NA	84	53.379746835443	46.4904458598726	67.079302832244	69.0363175675676	2008	03-May	9938
311	1	42.44673	-73.07885	239.43661971831	5.47828874599704	16.65	50.5843193657	3.92364163430787	484	3	33	0	TRUE	96.1	4	1	0	NA	0	NA	28	0	NA	NA	NA	NA	52.6666666666667	56	56.4083601286174	50.4650152107779	62.4885835095137	2008	03-May	10807
312	0.5	42.15015	-73.25919	357.746478873239	5.87982457596531	24.975	199.50557873	5.29584219949784	275	3	12	1	TRUE	124	4	0	0	NA	0	NA	0	0	NA	NA	NA	NA	64.6666666666667	60.8461538461538	56.5209003215434	67.1528925619835	67.0299989436992	2008	07-May	15775
313	1	42.45139	-73.05094	98.5915492957747	4.59098555099613	66.625	97.595937557	4.58083586916138	586	3	33	0	TRUE	93	1.5	1	0	NA	0	NA	6	0	NA	NA	NA	NA	81.3333333333333	80.9871794871795	75.3215434083601	73.9209039548023	74.9277184825108	2008	07-May	18325
317	1	42.43427	-72.99249	22.5352112676056	3.11507903118656	58.3	15.6203510722	2.74857461997202	458	3	33	0	TRUE	220.72	2	1	1	NA	0	NA	60	60	NA	0	0	0	76.25	71.5822784810127	75.5350318471338	79.2643603133159	78.0033808769149	2008	07-May	28587
318	1	42.40857	-73.04974	91.5492957746479	4.51687757884241	49.975	80.1278064106	4.38362294003276	545	3	33	0	TRUE	75.64	3	1	1	NA	0	NA	29	1	NA	0	0	0	76.5	61.1578947368421	62.0162337662338	76.0469667318982	78.1036997885835	2008	06-May	18320
319	1	42.4	-73.08184	28.169014084507	3.33822258250077	83.3	475.142543571	6.16361485074455	547	3	33	0	TRUE	81.22	2	1	1	NA	0	NA	43	58	NA	0	1	0	85.3333333333333	84.1168831168831	84.1736334405145	81.6563043478261	80.9985200845666	2008	06-May	18434
320	1	42.43995	-73.12009	514.084507042254	6.24238766252927	49.975	24.8943502739	3.2146408810952	441	3	33	0	TRUE	94.86	2.5	1	0	NA	0	NA	3	0	NA	0	0	1	43.3333333333333	45.0512820512821	25.7322580645161	48.7525549032398	56.9952436317514	2008	06-May	10833
322	1	42.4526	-73.04832	129.577464788732	4.86427888599582	74.975	45.7809063901	3.82386711315106	595	3	33	0	TRUE	70.68	1.2	1	1	NA	0	NA	27	1	NA	NA	NA	NA	76	70.5	75.4857142857143	74.9543180335001	75.4702154626109	2008	06-May	18326
323	1	42.45152	-73.04331	87.3239436619718	4.46962469399187	45.825	11.7050827067	2.460023166847	594	3	33	0	TRUE	79.36	3	1	1	NA	0	NA	43	35	NA	0	0	0	64	69.2564102564103	71.0352564102564	75.4845652173913	75.5026952753409	2008	06-May	18327
324	1	42.42603	-73.07247	53.5211267605634	3.98007646867316	58.3	10.4366013517	2.34531898842961	491	3	33	0	TRUE	52.7	1.5	1	0	NA	0	NA	23	0	NA	NA	NA	NA	61.5	80.6538461538462	81.974358974359	73.2798344947735	73.3394553514883	2008	06-May	18332
326	1	42.42622	-73.04767	23.943661971831	3.17570365300299	66.65	46.0370852532	3.82944727284002	605	3	33	0	TRUE	35.96	1.2	1	1	NA	0	NA	8	1	NA	NA	NA	NA	76.6666666666667	73.1410256410256	75.4709677419355	78.6901500326158	78.4564574085817	2008	06-May	18323
327	1	42.41853	-73.05668	45.0704225352113	3.8082262117465	24.95	251.933562377	5.52916541139082	527	3	33	0	TRUE	41.54	2.2	1	1	NA	0	NA	89	6	NA	NA	NA	NA	70.5	83.35	83.2460063897764	80.3251467072376	78.7689950332875	2008	06-May	18331
335	1	42.12906	-73.34121	28.169014084507	3.33822258250077	83.3	406.722632174	6.00813145969042	294	3	32	0	TRUE	47.74	1.6	1	0	NA	0	NA	12	0	NA	NA	NA	NA	85.5	87.725	84.9683544303797	63.831556039173	62.3755942947702	2008	08-May	21705
338	1	42.11383	-73.33556	108.450704225352	4.68629573080046	66.65	70.3520904815	4.25351249856311	225	3	32	0	TRUE	63.24	1.9	1	1	NA	0	NA	2	0	NA	NA	NA	NA	78	77.8846153846154	71.625	58.2802783213742	56.9061806656101	2008	08-May	21697
339	0.5	42.10493	-73.36007	170.422535211268	5.13828085454352	66.625	51.3202706224	3.93808581296814	206	3	12	1	TRUE	370.76	3	0	0	NA	0	NA	0	0	NA	NA	NA	NA	68	44.4303797468354	36.4984227129338	51.1885602435842	51.962176439514	2008	08-May	21720
340	1	42.09834	-73.3648	338.028169014085	5.82312923228877	74.975	171.998487905	5.14748568552481	207	3	12	1	TRUE	179.18	2.5	1	0	NA	0	NA	12	0	NA	NA	NA	NA	81.3333333333333	78.8846153846154	65.1714285714286	58.8192299325647	57.5948858833474	2008	08-May	21719
341	1	42.36073	-73.38374	102.816901408451	4.63294975009517	83.3	207.262924758	5.33398815519756	306	1	12	1	TRUE	47.74	1.1	1	1	NA	0	NA	23	0	NA	NA	NA	NA	85.25	77.4875	70.4235668789809	77.1299804049641	73.0755255096652	2008	10-May	20491
342	1	42.34414	-73.40094	1802.81690140845	7.49710566586044	83.3	57.9315125647	4.05926149498172	276	1	12	1	TRUE	197.16	2	1	1	NA	0	NA	10	0	NA	0	0	0	74.5	40.5875	47.0634920634921	53.4918354016982	61.1468103084073	2008	10-May	26837
343	1	42.34011	-73.3942	401.408450704225	5.99497948921543	66.65	142.838412643	4.96171400983196	278	1	12	1	TRUE	298.22	4	0	1	NA	0	NA	0	0	NA	0	0	0	62.6666666666667	51.9473684210526	40.2379421221865	49.2218600608431	56.1716007612603	2008	10-May	26836
345	1	42.36478	-73.39487	59.1549295774648	4.08015992723014	83.3	27.0782284672	3.29873002741084	408	1	12	1	TRUE	72.54	1	0	0	NA	0	NA	0	0	NA	NA	NA	NA	83	87	86.2032258064516	81.4936956521739	77.3387573964497	2008	10-May	-5
346	1	42.31804	-73.33366	404.225352112676	6.0019725247064	49.975	135.868957232	4.91169087145886	281	1	12	1	TRUE	244.28	2.8	1	1	NA	0	NA	21	0	NA	NA	NA	NA	52	72.7012987012987	69.5897435897436	65.3205741626794	66.3969344608879	2008	11-May	22850
347	0.5	42.24437	-73.33193	366.197183098592	5.9031719399623	37.475	173.096324579	5.15384822902202	263	3	12	1	TRUE	114.08	2.5	1	1	NA	0	NA	12	0	NA	NA	NA	NA	15.75	37.4810126582278	53.671974522293	66.4368466898955	70.8073268581081	2008	11-May	9140
348	1	42.3358	-73.36291	226.760563380282	5.42389467393124	83.3	159.114102699	5.06962157188681	300	1	12	1	TRUE	45.26	3	1	0	NA	0	NA	8	0	NA	NA	NA	NA	90.6666666666667	77.8333333333333	70.9137380191693	65.1461187214612	67.0534601162177	2008	11-May	26818
350	1	42.35079	-73.38306	43.6619718309859	3.77647751343192	83.3	37.2987416594	3.61895959040779	282	1	12	1	TRUE	220.72	1.6	1	1	NA	1	NA	8	0	NA	NA	NA	NA	59	52.2597402597403	50.1161290322581	58.7734782608696	59.5881234150465	2008	11-May	26840
352	1	42.3138	-73.23533	795.774647887324	6.67931604009322	12.45	43.5580082866	3.77409357357129	291	3	12	1	TRUE	76.26	2	0	0	NA	0	NA	0	0	NA	0	0	0	48.25	38.6296296296296	47.3101265822785	56.4251796994119	57.9290240811153	2008	11-May	12256
354	0.5	42.38845	-73.36427	340.845070422535	5.83142803510346	74.975	21.66850665	3.07585989992952	328	1	12	1	TRUE	91.76	1.7	0	0	NA	0	NA	0	0	NA	NA	NA	NA	84	54.9871794871795	49.9260450160772	58.1451542807475	62.5282679911233	2008	13-May	20482
356	2	42.30474	-73.36285	132.394366197183	4.88578509121678	83.3	626.91679806	6.4408138333588	355	1	34	0	TRUE	189.1	4	1	1	NA	0	NA	15	0	NA	NA	NA	NA	87.3333333333333	88.6794871794872	88.4761904761905	80.6478903871248	79.2786937222575	2008	13-May	22855
357	0.5	42.13669	-73.36519	108.450704225352	4.68629573080046	58.3	123.159779956	4.81348253640319	202	3	12	1	TRUE	99.82	1	0	0	NA	1	NA	0	0	NA	NA	NA	NA	76.6666666666667	47.8157894736842	34.2852564102564	43.3205907906169	41.3615311409538	2008	13-May	21732
358	0.5	42.16916	-73.42606	330.985915492958	5.80207582309094	20.8	168.18242572	5.12504925765666	242	1	12	1	TRUE	97.34	1.1	0	0	NA	0	NA	0	0	NA	0	0	0	63.5	54.7215189873418	43.0095846645367	55.2687867566979	54.2837224041407	2008	13-May	7445
359	0.5	42.15031	-73.45306	130.985915492958	4.87508980210003	37.475	9.35385973484	2.23578906398494	253	1	12	1	TRUE	193.44	1.5	1	0	NA	0	NA	2	0	NA	NA	NA	NA	39.25	48.4050632911392	48.9585987261147	62.7200348053078	71.3208663497095	2008	12-May	7453
361	0.5	42.27587	-73.27975	459.154929577465	6.12938769031348	16.65	170.335219116	5.13776837260543	258	2	12	1	TRUE	154.38	4	1	1	NA	0	NA	11	0	NA	NA	NA	NA	58.3333333333333	52.6708860759494	53.7987220447284	65.99521218716	70.5593578369244	2008	12-May	12270
362	0.5	42.20094	-73.31579	278.87323943662	5.63075733964131	24.95	190.34139983	5.24881930098303	268	3	12	1	TRUE	128.34	3.3	0	1	NA	0	NA	0	0	NA	NA	NA	NA	52	38.4936708860759	44.1794871794872	76.9103178058337	78.43186139869	2008	12-May	9117
364	0.5	42.15831	-73.25829	161.971830985915	5.08742243731003	58.3	74.6152805158	4.31234531888585	279	3	12	1	TRUE	81.84	1.6	0	0	NA	0	NA	0	0	NA	NA	NA	NA	72	39.1025641025641	34.1346153846154	61.7719565217391	66.8203149772751	2008	12-May	15757
365	0.5	42.06997	-73.26869	114.084507042254	4.73693946361921	83.3	230.681498963	5.441037966745	325	3	32	0	TRUE	110.98	4	1	1	NA	0	NA	100	0	NA	NA	NA	NA	84.25	85.8846153846154	80.2460063897764	77.8080610021786	69.5943177017322	2008	12-May	15761
366	0.5	42.12409	-73.35064	352.112676056338	5.86395122680902	20.8	44.9460275279	3.80546238165968	201	3	12	1	TRUE	237.46	2.3	0	1	NA	0	NA	0	0	NA	NA	NA	NA	65.5	22.9113924050633	16.9490445859873	42.5598346388164	49.8748415716096	2008	12-May	21702
367	0.5	42.10958	-73.34655	485.915492957746	6.18603472597814	49.95	40.566496071	3.70294250600018	201	3	12	1	TRUE	141.98	3	0	0	NA	0	NA	0	0	NA	NA	NA	NA	72	47.0886075949367	42.3917197452229	41.6843593648031	44.9575277337559	2008	12-May	21696
368	0.5	42.54766	-73.244	281.69014084507	5.64080767549481	58.3	53.1441065218	3.9730072147603	425	3	32	0	TRUE	143.22	2	1	1	NA	0	NA	16	0	NA	NA	NA	NA	81.3333333333333	50.8227848101266	54.2532051282051	73.0021739130435	68.6290424857324	2008	17-May	12208
369	0.5	42.45168	-73.20739	507.042253521127	6.22859434039693	29.15	165.208330017	5.10720728364736	299	3	12	1	TRUE	316.82	6	0	1	NA	0	NA	0	0	NA	NA	NA	NA	61	58.1111111111111	45.4240506329114	33.8553376906318	35.5309267468862	2008	17-May	18478
370	0.5	42.39426	-73.24104	1295.77464788732	7.16686397898986	41.625	21.1752644391	3.05283372872933	290	3	12	1	TRUE	313.1	6	0	1	NA	0	NA	0	0	NA	NA	NA	NA	67.5	55.25	50.6990291262136	58.4712918660287	63.6664904862579	2008	17-May	12360
372	1	42.27937	-73.32197	369.014084507042	5.91083481270787	49.95	376.468160214	5.93083347583919	249	2	12	1	TRUE	139.84	5	0	0	NA	0	NA	0	0	NA	NA	NA	NA	64.6666666666667	43.8461538461538	43.7324840764331	48.9562853414528	54.554580999683	2008	05-May	22834
374	1	42.27674	-73.35715	216.901408450704	5.3794429113604	58.3	70.8042349585	4.2599188147088	246	1	34	0	TRUE	498.56	2	0	0	NA	0	NA	0	0	NA	NA	NA	NA	72	73.8227848101266	70.6185897435897	73.9660943273201	74.4005705832629	2008	05-May	22853
378	1	42.30306	-73.36385	42.2535211267606	3.74368769060893	83.3	513.649300988	6.24154073878916	345	1	34	0	TRUE	124.64	1.5	1	1	NA	1	NA	14	0	NA	NA	NA	NA	88	89.0126582278481	88.8512658227848	81.0852730041331	79.4395604395604	2008	05-May	22854
381	1	42.30167	-73.34035	1170.42253521127	7.06512010380222	37.475	90.2792481593	4.50290762403805	276	1	12	1	TRUE	141.36	1.3	0	1	NA	0	NA	0	0	NA	NA	NA	NA	63.25	60.8271604938272	55.6793650793651	69.3194776931447	65.7176371129663	2008	05-May	22847
382	1	42.33479	-73.215	30.9859154929577	3.43353276230509	83.3	267.667043271	5.5897438322677	496	3	61	0	TRUE	0	2.2	1	1	NA	0	NA	52	2	NA	NA	NA	NA	64	85.0625	86.2651757188498	81.6870245598783	81.8901098901099	2008	03-May	12254
383	1	42.32707	-73.20917	23.943661971831	3.17570365300299	24.975	427.012694096	6.0568137413488	490	3	43	0	TRUE	101.84	2.3	1	1	NA	0	NA	6	0	NA	NA	NA	NA	88.3333333333333	87.8607594936709	78.9809523809524	82.1720687404829	83.4949281487743	2008	03-May	12252
391	1	42.31668	-73.3041	29.5774647887324	3.3870127466702	83.3	710.784744435	6.56636963352204	438	2	33	0	TRUE	351.12	1.2	0	1	NA	1	NA	0	0	NA	NA	NA	NA	86	87.0246913580247	87.0730158730159	79.0696257615318	67.7083289348675	2008	06-May	22823
393	1	42.26834	-73.36949	104.225352112676	4.64655540215095	83.3	111.765444668	4.71640243126384	260	1	12	1	TRUE	59.28	1.5	0	1	NA	0	NA	0	0	NA	NA	NA	NA	85.3333333333333	83.8831168831169	83.1129032258064	74.2698999565028	75.0587551516432	2008	06-May	26814
394	1	42.2655	-73.3763	335.211267605634	5.81476098261825	83.3	115.215397409	4.74680339739458	233	1	12	1	TRUE	136.8	4	0	1	NA	0	NA	0	0	NA	NA	NA	NA	74	72.7307692307692	72.4904458598726	73.5848194867334	74.2119835147416	2008	06-May	26825
395	1	42.20667	-73.34899	915.492957746479	6.81946267183646	20.8	212.913602928	5.36088646336702	208	2	12	1	TRUE	492.48	4	0	0	NA	0	NA	0	0	NA	NA	NA	NA	62	51.7341772151899	41.1428571428571	47.174347826087	56.1838157616734	2008	06-May	9129
396	1	42.17179	-73.3673	264.788732394366	5.57893227177673	37.45	347.268645182	5.85009867402164	204	2	12	1	TRUE	135.28	1.1	0	0	NA	0	NA	0	0	NA	NA	NA	NA	26.75	30.0632911392405	26.5782747603834	34.86582443912	45.163726629344	2008	07-May	9149
397	1	42.16417	-73.36447	592.957746478873	6.38512314262916	66.65	24.9175606974	3.21557280379109	203	3	12	1	TRUE	173.28	8.5	0	0	NA	0	NA	0	0	NA	NA	NA	NA	68	52.025641025641	34.3429487179487	47.5096760165253	53.9418973167124	2008	07-May	9145
398	1	42.25226	-72.3372	53.5211267605634	3.98007646867316	18.25	208.630834737	5.3405663491739	114	4	44	0	FALSE	275.71	3	0	0	NA	0	NA	0	0	NA	NA	NA	NA	59.5	27.9868421052632	47.5876623376623	68.3524429967427	72.2831923890063	2009	02-May	1855
399	3	42.2826	-72.51917	104.225352112676	4.64655540215095	NA	97.3613291601	4.57842910060026	80	3	23	0	FALSE	231.53	2	1	0	NA	0	NA	5	0	NA	NA	NA	NA	84	74.1666666666667	69.1282051282051	69.545929473226	70.3571880937302	2009	20-Apr	58975
400	3	42.28317	-72.51802	77.4647887323944	4.34982349417925	NA	154.574110801	5.04067366288725	80	3	23	0	FALSE	472.65	4.5	1	0	NA	0	NA	9	0	NA	NA	NA	NA	77	74.4935064935065	69.3161290322581	70.7213649206694	71.033932346723	2009	20-Apr	59001
401	3	42.29864	-72.5179	56.3380281690141	4.03136976306071	NA	873.001741389	6.77193755055583	147	3	22	1	FALSE	379.49	3	1	1	NA	1	NA	42	2	NA	NA	NA	NA	81.75	86.675	86.5063291139241	79.9595388296715	81.7704987320372	2009	17-Apr	58973
402	3	42.29924	-72.51255	112.676056338028	4.72451694362066	NA	1256.7601671	7.13629239253399	142	3	22	1	FALSE	161.66	2.5	1	1	NA	1	NA	6	32	NA	NA	NA	NA	86	86.0641025641026	84.6559485530547	82.9257006300239	83.0262128739034	2009	17-Apr	58970
403	3	42.29754	-72.51147	74.6478873239437	4.3127822224989	NA	1404.2254166	7.24724112483238	129	3	22	1	FALSE	376.75	3.5	0	0	NA	0	NA	0	0	NA	NA	NA	NA	75.6666666666667	85.9113924050633	86.4617834394904	85.3444299390775	82.8996620194339	2009	17-Apr	58971
405	3	42.29527	-72.5134	39.4366197183099	3.67469481912198	NA	1287.6362436	7.16056344721117	121	3	22	1	FALSE	252.08	1.5	1	1	NA	0	NA	111	100	NA	NA	NA	NA	83.6666666666667	83.8227848101266	86.7301587301587	85.2509241139378	81.4684065934066	2009	17-Apr	58969
406	3	42.29318	-72.51318	129.577464788732	4.86427888599582	NA	1060.95443276	6.96692419024591	121	3	41	0	FALSE	142.48	2	0	0	NA	0	NA	0	0	NA	NA	NA	NA	85.3333333333333	87.6538461538462	87.2388535031847	85.3858541893362	80.5338123415046	2009	17-Apr	58968
407	3	42.45439	-73.35662	23.943661971831	3.17570365300299	100	1239.22391453	7.12224058727829	539	1	31	0	TRUE	147.96	4	0	1	NA	0	NA	0	135	NA	NA	NA	NA	85.6666666666667	86.6794871794872	86.6430868167203	85.1532608695652	85.1424043946757	2009	15-Apr	9953
409	3	42.28979	-72.5099	118.30985915493	4.77330710779009	NA	808.536408188	6.69522570977568	113	3	22	1	FALSE	430.18	2.5	1	0	NA	0	NA	18	0	NA	NA	NA	NA	85.25	87.8846153846154	88.2834394904459	84.4798606575223	80.5702365863963	2009	17-Apr	58966
410	3	42.28952	-72.50828	59.1549295774648	4.08015992723014	NA	867.999745746	6.76619142174095	129	3	41	0	FALSE	178.1	2.5	1	0	NA	1	NA	133	0	NA	NA	NA	NA	87	87.4078947368421	88.0224358974359	84.5617122990004	80.0814211695041	2009	17-Apr	58965
412	3	42.53231	-73.28994	39.4366197183099	3.67469481912198	32.75	38.5046930798	3.65078013204138	579	2	33	0	TRUE	300.03	2	0	1	NA	0	NA	0	0	NA	NA	NA	NA	34.5	68.5921052631579	76.6883116883117	84.1955197912136	82.4410738822535	2009	11-Apr	12237
413	3	42.50299	-73.32053	52.112676056338	3.953408221591	79.5	23.4945490141	3.15676843739715	644	2	32	0	TRUE	68.5	1.2	0	1	NA	0	NA	0	187	NA	NA	NA	NA	78.5	85.3766233766234	80.3890675241158	83.3530434782609	84.8684488588335	2009	14-Apr	9935
415	3	42.49165	-73.33639	30.9859154929577	3.43353276230509	100	876.667060198	6.77612728539866	587	1	32	0	TRUE	134.26	1.8	1	1	NA	0	NA	4	45	NA	NA	NA	NA	85	86.72	85.3514376996805	84.9428385133667	84.9817086064707	2009	14-Apr	9942
416	3	42.46289	-73.3698	116.901408450704	4.76133091674337	33.75	157.334468192	5.05837390997618	370	1	NA	0	TRUE	208.24	3	1	0	NA	0	NA	22	0	NA	NA	NA	NA	68	66.8607594936709	74.608832807571	79.3161556860187	74.0256816740647	2009	15-Apr	9954
417	3	42.43668	-73.3727	67.6056338028169	4.21369131985467	71.25	51.3596820775	3.93885346928272	462	1	31	0	TRUE	204.13	2	1	1	NA	0	NA	6	401	NA	NA	NA	NA	77.6666666666667	75.6410256410256	81.2222222222222	82.9275614531216	82.7776251848722	2009	15-Apr	9947
418	3	42.44035	-73.36274	19.7183098591549	2.98154763856203	100	819.967858525	6.70926514256935	552	1	31	0	TRUE	94.53	1.5	1	1	NA	0	NA	18	106	NA	NA	NA	NA	88	87.8148148148148	88.2018927444795	85.1084730995426	84.2063140111921	2009	15-Apr	9948
419	1	42.33004	-72.68425	23.943661971831	3.17570365300299	61.5	46.0464674539	3.82965104866006	76	3	32	0	FALSE	376.83	2.2	0	0	NA	0	NA	0	0	NA	NA	NA	NA	61.6666666666667	59.9871794871795	56.2063492063492	53.0835327387427	57.614807773553	2009	09-May	16668
420	3	42.29093	-72.52428	19.7183098591549	2.98154763856203	100	441.667186775	6.09055662735529	154	3	41	0	FALSE	50.69	1.5	1	1	NA	0	NA	28	61	NA	NA	NA	NA	91	84.175	84.4522292993631	78.222101370459	75.8979613393895	2009	27-Apr	8998
421	3	42.28607	-72.52496	67.6056338028169	4.21369131985467	100	165.168546642	5.10696644732979	93	3	23	0	FALSE	58.91	1.5	1	1	NA	0	NA	37	41	NA	NA	NA	NA	88	88.5526315789474	82.8870967741936	72.7980434782609	74.2411205073996	2009	27-Apr	9000
422	3	42.28492	-72.52315	52.112676056338	3.953408221591	NA	115.02503499	4.74514980023623	89	3	23	0	FALSE	110.97	1.3	1	1	NA	0	NA	60	18	NA	NA	NA	NA	89	86.4615384615385	77.8152866242038	71.7076354144007	73.2427092138631	2009	27-Apr	8999
424	3	42.29015	-72.5629	95.774647887324	4.56199801412288	NA	26.4662375528	3.27586986608327	80	3	41	0	FALSE	324.69	1.5	1	1	NA	0	NA	14	0	NA	NA	NA	NA	89.6666666666667	87.2435897435897	86.640127388535	77.7559277789863	75.6695541939573	2009	27-Apr	23034
425	1	42.29049	-72.56197	66.1971830985916	4.19263791065683	NA	35.4682875433	3.56863898860399	82	3	41	0	FALSE	128.78	1.5	1	1	NA	0	NA	31	1	NA	NA	NA	NA	87.5	88.1410256410256	86.1870967741935	77.9593743210949	76.3113905325444	2009	27-Apr	23033
427	3	42.29098	-72.55962	39.4366197183099	3.67469481912198	100	204.470967389	5.32042599664639	88	3	41	0	FALSE	312.36	1.7	1	1	NA	0	NA	16	25	NA	NA	NA	NA	88.3333333333333	87.8589743589744	86.6752411575563	78.1274744398521	77.3194591168392	2009	28-Apr	23032
428	3	42.29317	-72.5607	30.9859154929577	3.43353276230509	94	5.59888207125	1.72256694767843	89	3	22	1	FALSE	100.01	1.7	1	1	NA	0	NA	107	1	NA	NA	NA	NA	89	83.2666666666667	85.4051446945338	81.7345786272806	79.1696098128371	2009	28-Apr	23036
429	3	42.29469	-72.56377	28.169014084507	3.33822258250077	98.75	50.3955283205	3.91990244734153	75	3	22	1	FALSE	71.24	2	1	1	NA	0	NA	108	8	NA	NA	NA	NA	87.5	72.4102564102564	66.5544871794872	83.904181184669	80.9591513616213	2009	28-Apr	23054
430	3	42.29237	-72.56406	173.239436619718	5.15467466431919	NA	172.423037879	5.14995097969048	105	3	41	0	FALSE	0	1	1	0	NA	0	NA	30	0	NA	NA	NA	NA	74.3333333333333	85.2987012987013	85.7161290322581	81.8062622309198	78.6540209235972	2009	28-Apr	23035
432	3	42.29245	-72.57257	29.5774647887324	3.3870127466702	NA	586.459336408	6.37410333305223	118	3	41	0	FALSE	179.47	2	1	1	NA	0	NA	57	0	NA	NA	NA	NA	87.3333333333333	80.7848101265823	83.6656050955414	81.6434159061278	79.1719476130123	2009	29-Apr	23056
433	3	42.29317	-72.57355	38.0281690140845	3.63832717495111	NA	629.891631937	6.44554779179127	121	3	41	0	FALSE	79.46	1	1	1	NA	0	NA	103	50	NA	NA	NA	NA	87.3333333333333	86.4936708860759	84.583596214511	82.675	79.7552055808054	2009	29-Apr	23057
434	3	42.29623	-72.57452	21.1267605633803	3.05054051004899	NA	694.557833526	6.54327543234289	130	3	22	1	FALSE	210.98	3	1	1	NA	1	NA	312	10	NA	NA	NA	NA	82	87.425	87.3917197452229	84.2948717948718	82.4174326465927	2009	29-Apr	23058
435	1	42.3181	-72.682	23.943661971831	3.17570365300299	99.5	154.641392543	5.0411088399229	86	3	22	1	FALSE	93.22	2	0	0	NA	0	NA	0	0	NA	NA	NA	NA	82	81.1012658227848	82.629392971246	61.7521739130435	63.4091725668393	2009	09-May	16670
436	1	42.32237	-72.67304	76.056338028169	4.33147435551105	64.75	143.71098924	4.96780426364746	94	3	22	1	FALSE	203.03	3.5	0	1	NA	0	NA	0	0	NA	NA	NA	NA	85.6666666666667	74.6621621621622	60.9163987138264	58.4756627553238	54.1608672659968	2009	09-May	16669
437	1	42.33424	-72.68941	18.3098591549296	2.90743966640831	72.25	198.771869349	5.29215778194147	98	3	32	0	FALSE	108.23	3.7	0	1	NA	0	NA	0	0	NA	NA	NA	NA	88	80.8947368421053	69.4772727272727	60.0508364110363	58.818989215479	2009	10-May	16677
438	1	42.32815	-72.70501	23.943661971831	3.17570365300299	100	1165.8039378	7.06116620337209	164	3	32	0	FALSE	375.25	4	1	0	NA	0	NA	25	0	NA	NA	NA	NA	80	88.4415584415584	89.2572347266881	88.0932405998696	80.2392728809977	2009	10-May	16680
440	1	42.34084	-72.70791	36.6197183098592	3.60058684696826	87.75	201.303214635	5.30481230189231	164	3	32	0	FALSE	93.22	1.5	1	0	NA	0	NA	14	0	NA	NA	NA	NA	88	80.4050632911392	82.1693290734824	77.8454683764399	73.7098784997359	2009	10-May	16693
441	1	42.29275	-72.69275	90.1408450704225	4.50137339230645	55	154.683311945	5.04137987810154	83	3	22	1	FALSE	75.84	1.5	1	0	NA	0	NA	14	0	NA	NA	NA	NA	70.5	35.8875	38.2888888888889	55.3734494015234	52.0907458271709	2009	10-May	16688
444	1	42.35978	-72.43982	25.3521126760563	3.23286206684294	82.75	226.166542282	5.42127164063761	268	3	61	0	FALSE	241.74	3	1	1	NA	0	NA	4	0	NA	NA	NA	NA	84	85.1558441558442	84.8483870967742	82.4777222342969	83.5541111815684	2009	15-May	18088
445	1	42.5865	-72.64012	59.1549295774648	4.08015992723014	100	488.786840781	6.19192648601586	209	3	13	1	FALSE	229.1	4.3	1	1	NA	0	NA	17	0	NA	NA	NA	NA	87.75	85.3544303797468	77.1114649681529	71.208922742111	68.8310632456974	2009	16-May	9217
447	1	42.59083	-72.62882	1028.16901408451	6.93553484308921	5	89.3156610654	4.49217684837824	74	3	13	1	FALSE	79	1.6	0	0	NA	0	NA	0	0	NA	NA	NA	NA	61.75	28.7564102564103	36.3662420382166	53.0553015458306	52.4346953859149	2009	15-May	9213
448	1	42.60999	-72.62247	116.901408450704	4.76133091674337	32.75	171.111464946	5.14231518593555	52	3	22	1	FALSE	63.99	5.5	0	0	NA	0	NA	0	0	NA	NA	NA	NA	71.6666666666667	67.2692307692308	50.0873786407767	39.0824450728736	45.4022198731501	2009	16-May	9209
449	1	42.61691	-72.62366	232.394366197183	5.44843578284736	45.75	73.6912648397	4.29988426896462	54	3	22	1	FALSE	369.72	6.5	1	1	NA	0	NA	1	0	NA	NA	NA	NA	62.75	44.775	35.9044585987261	42.2755768393557	48.5282560473223	2009	16-May	9208
450	1	42.60266	-72.57393	105.633802816901	4.65997842248309	100	106.087841335	4.66426744277619	54	3	41	0	FALSE	119.29	1.7	1	1	NA	0	NA	3	0	NA	NA	NA	NA	88.25	70.9875	52.7816455696203	43.4401393121463	41.4519230769231	2009	16-May	9195
451	1	42.59332	-72.65012	235.211267605634	5.46048412136353	43.75	43.416952189	3.77084996827388	224	3	13	1	FALSE	181.7	2.6	1	0	NA	0	NA	10	0	NA	NA	NA	NA	84	52.0769230769231	53.8032258064516	80.2300673473821	79.9614205686503	2009	15-May	21794
452	1	42.62596	-72.68046	114.084507042254	4.73693946361921	15.75	403.882894588	6.00112497106102	302	3	13	1	FALSE	513.5	4	1	0	NA	0	NA	12	0	NA	NA	NA	NA	49.5	73.1012658227848	80.828025477707	63.1496080139373	63.9878589527027	2009	16-May	21797
453	1	42.60471	-72.6583	74.6478873239437	4.3127822224989	57.5	290.152662533	5.67040720699638	308	3	13	1	FALSE	155.63	3	1	0	NA	0	NA	22	0	NA	NA	NA	NA	87.3333333333333	87.4358974358974	80.775641025641	79.026544821584	74.1340870667794	2009	16-May	21791
454	1	42.69674	-72.49012	15.4929577464789	2.74038558174515	100	308.380541383	5.73133454431271	109	3	34	0	FALSE	90.85	1.8	1	0	NA	0	NA	1	0	NA	NA	NA	NA	85.75	76.0625	54.9012738853503	59.0060962333987	63.6810690893725	2009	17-May	16945
455	1	42.69864	-72.48707	25.3521126760563	3.23286206684294	92.5	362.741812605	5.8936913211581	112	3	34	0	FALSE	378.41	5	1	1	NA	0	NA	1	0	NA	NA	NA	NA	83.3333333333333	45.7341772151899	45.9262820512821	54.8626684050413	59.7476754015216	2009	17-May	16943
456	1	42.69412	-72.49232	28.169014084507	3.33822258250077	73.75	25.1599380761	3.22525297062492	110	3	32	0	FALSE	329.43	2	0	0	NA	0	NA	0	0	NA	NA	NA	NA	72.3333333333333	78.9615384615385	73.9105431309904	63.8226472505977	64.859346930149	2009	17-May	16946
457	1	42.6671	-72.52657	139.43661971831	4.93761015908137	37.5	84.543935643	4.43727134767465	118	3	34	0	FALSE	611.46	4	1	0	NA	0	NA	1	0	NA	NA	NA	NA	44.5	44.8026315789474	42.2935483870968	58.3284750924516	54.8435848657789	2009	17-May	2480
458	1	42.68913	-72.57455	66.1971830985916	4.19263791065683	93.5	17.6004012255	2.86792169868767	294	3	31	0	FALSE	116.13	3.5	1	1	NA	0	NA	14	0	NA	NA	NA	NA	86.6666666666667	85.4230769230769	84.6762820512821	84.1846053489889	82.7113271344041	2009	17-May	2501
459	1	42.69378	-72.60643	54.9295774647887	4.00605195507642	22.5	122.916498253	4.8115052488399	376	3	32	0	FALSE	45.03	1.6	1	1	NA	0	NA	5	0	NA	NA	NA	NA	0	30.8846153846154	54.0129032258065	70.7379400260756	73.5778294409807	2009	17-May	12615
460	1	42.37215	-72.48341	174.647887323944	5.16277187455181	75	114.577750591	4.7412536370108	59	3	22	1	FALSE	225.15	1.4	1	1	NA	0	NA	24	0	NA	NA	NA	NA	76.6666666666667	80.5696202531646	78.8885350318471	61.4551184525103	57.7048504702526	2009	11-May	361
461	1	42.37205	-72.476	30.9859154929577	3.43353276230509	77.5	116.95151091	4.76175941222848	82	3	32	0	FALSE	285.19	7	1	1	NA	0	NA	8	0	NA	NA	NA	NA	68.6666666666667	70.3974358974359	66.8210862619808	71.6508592560365	68.8981187909533	2009	11-May	18098
462	1	42.3718	-72.48959	47.887323943662	3.86885083356294	43.75	374.451770736	5.92546301158258	51	3	22	1	FALSE	437.66	7	0	0	NA	0	NA	0	0	NA	NA	NA	NA	74	53.775	57.8730158730159	49.812228024369	51.8013307984791	2009	11-May	360
463	1	42.3692	-72.50703	380.281690140845	5.94091226794515	95	367.674070916	5.90719686886675	57	3	22	1	FALSE	0	2.7	0	0	NA	0	NA	0	0	NA	NA	NA	NA	59.5	80.3456790123457	71.8354430379747	37.6750108837614	40.4655336218727	2009	11-May	412
464	1	42.36959	-72.50329	45.0704225352113	3.8082262117465	100	100.404862573	4.60921063808683	54	3	22	1	FALSE	122.45	2	0	1	NA	0	NA	0	0	NA	NA	NA	NA	81.25	75.2278481012658	56.6613924050633	38.5621739130435	41.6788544858924	2009	11-May	413
465	1	42.36602	-72.48945	80.2816901408451	4.38554157678133	6.25	161.344788533	5.08354361883163	50	3	22	1	FALSE	135.09	2.5	0	0	NA	0	NA	0	0	NA	NA	NA	NA	79.6666666666667	52.2567567567568	46.5787781350482	50.2264232942199	51.5178212585933	2009	11-May	370
466	1	42.39942	-72.51398	436.619718309859	6.07906260642597	0	16.2186719295	2.7861631667592	100	3	32	0	FALSE	133.51	2	0	0	NA	0	NA	0	0	NA	NA	NA	NA	13.6666666666667	20.8987341772152	35.7229299363057	48.3063533507398	44.0651737614873	2009	12-May	402
468	1	42.38437	-72.51316	215.492957746479	5.37292823033921	32.75	14.8584197161	2.69856668882303	92	3	22	1	FALSE	97.96	2	0	1	NA	0	NA	0	0	NA	NA	NA	NA	58.25	48.7341772151899	36.4113924050633	43.0067523415378	37.1083078222316	2009	12-May	408
469	1	42.38499	-72.50455	70.4225352112676	4.25451331437492	93.75	56.6954894134	4.03769465577741	83	3	22	1	FALSE	114.55	2.5	1	0	NA	0	NA	2	0	NA	NA	NA	NA	83.3333333333333	74.8987341772152	70.6698412698413	39.6294040887342	40.0076101891978	2009	15-May	404
470	1	42.38705	-72.55049	252.112676056338	5.52987611478753	51.25	29.2172622545	3.37475970769957	42	3	32	0	FALSE	146.15	3.7	0	0	NA	0	NA	0	0	NA	NA	NA	NA	70	48.2658227848101	33.8	23.5188248095756	24.217492341819	2009	12-May	9640
471	1	42.39511	-72.56355	214.084507042254	5.36637082979305	55	101.91221093	4.62411176553217	41	3	22	1	FALSE	116.92	3.7	0	0	NA	0	NA	0	0	NA	NA	NA	NA	46.5	38.8125	36.1107594936709	25.800871459695	27.1355574324324	2009	12-May	9633
472	1	42.42965	-72.46951	18.3098591549296	2.90743966640831	27.5	518.719593411	6.25136345471565	230	3	61	0	FALSE	158	7	1	0	NA	0	NA	45	0	NA	NA	NA	NA	58.3333333333333	72.4871794871795	79.8980891719745	84.0722210137046	79.6605029585799	2009	12-May	22130
473	1	42.36024	-72.52799	73.2394366197183	4.2937340275282	97.5	209.868825051	5.34648269293271	69	3	32	0	FALSE	142.99	2.6	0	0	NA	0	NA	0	0	NA	NA	NA	NA	82.25	53.3125	43.5668789808917	41.2642577274706	39.4196239966202	2009	12-May	447
474	1	42.25671	-72.33817	19.7183098591549	2.98154763856203	85	203.621187111	5.31626134169349	113	4	44	0	FALSE	470.84	3	0	0	NA	0	NA	0	0	NA	NA	NA	NA	82	80.7341772151899	79.629392971246	67.5560391730141	71.9541807432432	2009	02-May	1854
475	1	42.24844	-72.33356	94.3661971830986	4.54718292833774	75	24.2493815417	3.18839111362322	113	3	44	0	FALSE	127.98	2.8	1	0	NA	0	NA	1	0	NA	NA	NA	NA	82	69.8625	67.2993630573248	71.5437146585472	71.7488647164431	2009	02-May	25796
476	1	42.25662	-72.34721	33.8028169014085	3.52054413929472	58.75	483.008678254	6.18003462089075	136	4	44	0	FALSE	457.41	1.8	0	0	NA	0	NA	0	0	NA	NA	NA	NA	75.5	52.8026315789474	62.57928802589	71.634703196347	67.9104840414289	2009	02-May	1851
477	1	42.26153	-72.34962	29.5774647887324	3.3870127466702	100	676.73649332	6.51728197014231	205	4	32	0	FALSE	248.85	6.5	1	1	NA	0	NA	8	0	NA	NA	NA	NA	87.6666666666667	88.7948717948718	89.4726688102894	70.3641505329563	68.5685155837295	2009	02-May	1848
478	1	42.27753	-72.33461	511.267605633803	6.23689314321163	36.75	11.1431243752	2.41082265973645	124	4	33	0	FALSE	225.94	5.5	0	1	NA	0	NA	0	0	NA	NA	NA	NA	39.6666666666667	56.8571428571429	57.8964401294498	64.8845401174168	61.6538095741308	2009	02-May	25709
479	1	42.27163	-72.30289	123.943661971831	4.81982712342498	77.5	298.136709686	5.697552138644	122	4	61	0	FALSE	474.79	4	0	0	NA	0	NA	0	0	NA	NA	NA	NA	66.3333333333333	76.6282051282051	73.2193548387097	70.412788168769	69.6438689217759	2009	03-May	25772
480	1	42.27266	-72.31268	43.6619718309859	3.77647751343192	63.75	211.533739441	5.35438451030738	140	4	61	0	FALSE	116.92	11	0	0	NA	0	NA	0	0	NA	NA	NA	NA	83.3333333333333	77.6153846153846	75.0859872611465	70.1741022850925	68.246381405177	2009	03-May	25716
482	1	42.28172	-72.3053	130.985915492958	4.87508980210003	79	55.414069696	4.0148335271412	127	4	61	0	FALSE	220.41	1.5	1	0	NA	0	NA	3	0	NA	NA	NA	NA	77.5	76.4375	70.5587301587302	76.705652173913	76.2539883782356	2009	03-May	25693
483	1	42.28674	-72.3072	74.6478873239437	4.3127822224989	95	55.108022505	4.00929530456218	141	4	61	0	FALSE	254.38	4	1	1	NA	0	NA	9	350	NA	NA	NA	NA	60.3333333333333	69.6538461538462	77.1826923076923	77.3307240704501	72.1416948436179	2009	03-May	25692
484	1	42.2567	-72.32261	26.7605633802817	3.28692928811322	95	322.255455614	5.77534457143239	191	4	61	0	FALSE	289.14	5	1	1	NA	0	NA	5	0	NA	NA	NA	NA	87.3333333333333	83.4230769230769	83.1757188498403	71.8842975206612	66.2454824051569	2009	03-May	25718
485	1	42.23784	-72.28923	18.3098591549296	2.90743966640831	95.75	110.82879873	4.70798665687652	116	3	32	0	FALSE	42.66	2	1	0	NA	1	NA	11	0	NA	NA	NA	NA	85	72.475	60.3132911392405	65.1153678711363	66.5497094558901	2009	03-May	25793
486	1	42.43939	-72.56554	278.87323943662	5.63075733964131	45	65.6469357676	4.1842909243754	41	3	22	1	FALSE	68.73	1.6	0	0	NA	0	NA	0	0	NA	NA	NA	NA	66	33.6753246753247	26.6430868167203	24.2589130434783	25.8162122172902	2009	26-Apr	23460
487	1	42.42872	-72.54786	11.2676056338028	2.42193185062661	61.25	289.45425588	5.66799727375083	49	3	22	1	FALSE	105.07	1.7	0	1	NA	0	NA	0	5	NA	NA	NA	NA	80.75	58.975	51.1142857142857	44.1562908141054	39.6022175290391	2009	26-Apr	23454
488	1	42.28326	-72.51525	122.535211267606	4.80839842760136	37.5	45.6742255988	3.82153414752373	81	3	23	0	FALSE	308.89	1.3	1	1	NA	0	NA	86	0	NA	NA	NA	NA	78	52.3875	59.2165605095541	71.936887921654	71.5708399366086	2009	27-Apr	8975
490	1	42.2524	-72.51832	380.281690140845	5.94091226794515	22.5	142.281182396	4.95780525739152	80	3	23	0	FALSE	110.6	1.4	0	0	NA	0	NA	0	0	NA	NA	NA	NA	81	35.5526315789474	42.141935483871	48.2965217391304	51.9718786341051	2009	27-Apr	8985
491	1	42.28155	-72.53236	38.0281690140845	3.63832717495111	73	44.7431687078	3.80093877849367	88	3	22	1	FALSE	106.65	2	1	1	NA	0	NA	82	21	NA	NA	NA	NA	80	68.9102564102564	60.1634615384615	71.4226759339705	70.008662581872	2009	27-Apr	9006
492	1	42.27605	-72.50936	240.845070422535	5.48415386544944	61.25	151.325807986	5.01943518117205	77	3	23	0	FALSE	260.7	2	0	0	NA	0	NA	0	0	NA	NA	NA	NA	56.5	50.7721518987342	54.2006369426752	61.2327454822556	64.0114032309154	2009	27-Apr	8979
493	1	42.26784	-72.57468	550.704225352113	6.31119786893214	50	49.3675664531	3.89929365903846	67	3	22	1	FALSE	94.01	1.5	0	1	NA	0	NA	0	0	NA	NA	NA	NA	83	61.8205128205128	62.8193548387097	54.3610265332753	58.06955602537	2009	27-Apr	22206
494	1	42.27023	-72.56377	674.647887323944	6.51419090635769	69	147.53328343	4.99405380069754	68	3	22	1	FALSE	161.16	1.5	0	0	NA	0	NA	0	0	NA	NA	NA	NA	78	56.8205128205128	57.702875399361	61.1054347826087	61.3279797125951	2009	27-Apr	22178
495	1	42.26518	-72.54663	78.8732394366197	4.36784199968193	31.25	181.575695804	5.20167262353225	105	3	22	1	FALSE	60.04	2	1	1	NA	0	NA	1	0	NA	NA	NA	NA	71.25	68.925	73.1592356687898	65.8198825320861	63.0045420935883	2009	27-Apr	9027
496	1	42.25247	-72.56538	35.2112676056338	3.56136613381498	100	159.09827754	5.06952210901235	68	3	22	1	FALSE	185.65	3	0	1	NA	0	NA	0	0	NA	NA	NA	NA	85	77.4177215189873	67.7594936708861	50.9045444661883	52.0052820621171	2009	27-Apr	22180
497	1	42.2405	-72.55234	200	5.29831736654804	53.75	109.340337535	4.69446538048422	69	3	22	1	FALSE	93.22	3.5	0	0	NA	0	NA	0	0	NA	NA	NA	NA	51.5	46.4078947368421	58.341935483871	45.655652173913	47.4365154878951	2009	28-Apr	9032
498	1	42.26046	-72.5744	2690.14084507042	7.89734882998745	17.5	80.7069788054	4.39082504991852	66	3	22	1	FALSE	15.8	4	0	0	NA	0	NA	0	0	NA	NA	NA	NA	70.25	38.6	33.5968253968254	51.869045029367	56.8300052826202	2009	28-Apr	22207
499	1	42.27721	-72.5722	42.2535211267606	3.74368769060893	97.5	107.97079268	4.68186075240108	67	3	22	1	FALSE	263.86	8.5	1	0	NA	0	NA	50	0	NA	NA	NA	NA	86.6666666666667	83.3376623376623	75.0516129032258	60.2816441931274	64.1874669766459	2009	28-Apr	22202
500	1	42.24496	-72.53283	63.3802816901408	4.1491527987171	100	116.849902918	4.76089023015868	84	3	22	1	FALSE	220.41	4	0	1	NA	0	NA	0	150	NA	NA	NA	NA	85.5	64.6075949367089	63.4585987261147	43.798954476149	45.2361697635135	2009	28-Apr	9013
501	1	42.31247	-72.53117	712.676056338028	6.56902697823424	54	22.5418031851	3.11537150475081	93	3	22	1	FALSE	152.47	2.5	0	0	NA	0	NA	0	0	NA	NA	NA	NA	71.25	77.2	75.8322784810127	69.5822454308094	67.7805831396577	2009	29-Apr	461
502	1	42.31784	-72.51939	33.8028169014085	3.52054413929472	15	78.0907419827	4.35787150926474	83	3	22	1	FALSE	106.65	6	0	1	NA	0	NA	0	10	NA	NA	NA	NA	65.6666666666667	67	70.4600638977636	60.3354334129915	60.8605388272583	2009	29-Apr	439
503	1	42.32388	-72.54057	71.830985915493	4.2743159416711	72.525	289.410066523	5.66784459770784	73	3	22	1	FALSE	124.03	3	0	1	NA	0	NA	0	5	NA	NA	NA	NA	62.75	44.3205128205128	43.9554140127389	48.6951883300675	47.6808196028728	2009	29-Apr	9629
504	1	42.33848	-72.53458	211.267605633803	5.35312560304303	29	66.7295436303	4.20064778784372	44	3	22	1	FALSE	282.03	2	0	0	NA	0	NA	0	0	NA	NA	NA	NA	69	50.2179487179487	51.1050955414013	39.2886665216446	36.0750052820621	2009	29-Apr	455
505	1	42.3133	-72.56047	43.6619718309859	3.77647751343192	86.25	143.044860532	4.9631582910772	82	3	22	1	FALSE	247.27	2	0	1	NA	0	NA	0	8	NA	NA	NA	NA	80.5	85.1842105263158	82.1493506493507	71.1265492498369	65.2372093023256	2009	29-Apr	9659
506	1	42.31847	-72.544	80.2816901408451	4.38554157678133	50	152.363651892	5.02627011016012	70	3	22	1	FALSE	204.61	2.5	0	0	NA	0	NA	0	0	NA	NA	NA	NA	68.6666666666667	34.4230769230769	46.7692307692308	58.9945628534145	58.5302133953095	2009	29-Apr	9657
507	1	42.32854	-72.51928	33.8028169014085	3.52054413929472	88.75	400.306605379	5.99223076693408	55	3	22	1	FALSE	57.67	2	0	1	NA	0	NA	0	0	NA	NA	NA	NA	84	75.0632911392405	59.0352564102564	45.027644754027	48.2005915284673	2009	29-Apr	457
508	1	42.32517	-72.49104	70.4225352112676	4.25451331437492	100	314.821848771	5.75200691937941	58	3	22	1	FALSE	66.36	1.3	1	1	NA	0	NA	8	26	NA	NA	NA	NA	85.6666666666667	60.2051282051282	41.5897435897436	48.9197651663405	57.3094885883347	2009	29-Apr	386
509	1	42.33112	-72.50796	47.887323943662	3.86885083356294	52.5	173.241198637	5.15468483526153	56	3	22	1	FALSE	140.62	1.2	0	1	NA	0	NA	0	0	NA	NA	NA	NA	72.5	59.8607594936709	50.4408945686901	42.8666811657242	44.7122781065089	2009	29-Apr	436
510	1	42.5667	-72.56052	454.929577464789	6.12014263216943	67	89.8079652069	4.49767367078328	44	3	23	0	FALSE	363.4	7.5	1	0	NA	0	NA	1	0	NA	NA	NA	NA	64.5	56.05	41.7866242038217	50.4365338558676	52.95921386306	2009	17-Apr	5857
511	1	42.56495	-72.60339	81.6901408450704	4.4029333194932	76.25	306.901743108	5.72652764133586	38	3	22	1	FALSE	281.24	3.3	1	0	NA	0	NA	3	0	NA	NA	NA	NA	69.6666666666667	57.6133333333333	49.4790996784566	28.7889928214053	35.8501480541455	2009	17-Apr	5879
512	1	42.55462	-72.56165	64.7887323943662	4.17113170543587	48.25	76.7778276216	4.34091589562719	45	3	23	0	FALSE	387.1	4.2	1	0	NA	0	NA	10	0	NA	NA	NA	NA	67.5	65.1538461538462	53.0352564102564	44.781045751634	50.9481411068864	2009	17-Apr	5861
513	1	42.56019	-72.56566	18.3098591549296	2.90743966640831	18.75	240.88095888	5.48430286490285	69	3	23	0	FALSE	265.44	2.5	1	1	NA	0	NA	5	3	NA	NA	NA	NA	33.3333333333333	69.0649350649351	63.4212218649518	58.8308695652174	54.0002113048072	2009	17-Apr	5860
514	1	42.58244	-72.53094	16.9014084507042	2.82739695873478	46.75	331.827368513	5.80461485932451	140	3	23	0	FALSE	123.24	5	1	1	NA	0	NA	18	10	NA	NA	NA	NA	82	84.051948051948	86.0032051282051	67.2639130434783	53.2536714210248	2009	17-Apr	15204
515	1	42.57764	-72.53313	40.8450704225352	3.70978613893325	100	754.942172541	6.62664115365473	147	3	23	0	FALSE	140.62	6.5	1	1	NA	0	NA	8	23	NA	NA	NA	NA	90.75	90.65	90.384126984127	67.8937976060936	58.9610183815762	2009	18-Apr	15205
516	1	42.58322	-72.56143	22.5352112676056	3.11507903118656	100	366.318324193	5.90350269363047	70	3	23	0	FALSE	106.65	6	0	1	NA	0	NA	0	106	NA	NA	NA	NA	87.3333333333333	77.961038961039	76.378640776699	49.9343192692475	41.1065426487686	2009	17-Apr	15219
517	1	42.59595	-72.5688	95.774647887324	4.56199801412288	70.5	117.057669333	4.76266671364437	52	3	23	0	FALSE	370.51	3.2	0	0	NA	0	NA	0	0	NA	NA	NA	NA	60.6666666666667	66.56	41.7339743589744	40.1847826086956	42.3498677948176	2009	17-Apr	15233
518	1	42.59291	-72.56948	109.859154929577	4.69919913563637	35	142.175625618	4.95706309352079	49	3	23	0	FALSE	354.71	3	0	0	NA	0	NA	0	0	NA	NA	NA	NA	65	48.3461538461538	54.2371794871795	41.128583840139	43.4998943587577	2009	17-Apr	15235
520	1	42.56564	-72.56931	36.6197183098592	3.60058684696826	100	243.738171794	5.4960945827272	69	3	23	0	FALSE	242.53	3.5	1	0	NA	0	NA	5	0	NA	NA	NA	NA	85.3333333333333	85.1923076923077	82.2990353697749	53.8312676668841	50.5188589540412	2009	17-Apr	5864
521	1	42.52797	-72.60447	42.2535211267606	3.74368769060893	8.75	41.3825708528	3.72285979829474	48	3	22	1	FALSE	208.56	3	1	1	NA	0	NA	29	153	NA	NA	NA	NA	36.25	42.975	49.0891719745223	44.5883376849434	47.3656243397422	2009	17-Apr	5889
522	1	42.55821	-72.60722	66.1971830985916	4.19263791065683	2.5	56.572811827	4.03552851338761	40	3	22	1	FALSE	210.14	2	0	0	NA	0	NA	0	0	NA	NA	NA	NA	0	0	1.27331189710611	25.8680434782609	37.6548878544223	2009	17-Apr	5882
525	1	42.45661	-72.68136	28.169014084507	3.33822258250077	100	21.2179707557	3.05484849975825	261	3	13	1	FALSE	507.97	3	0	1	NA	0	NA	0	1	NA	NA	NA	NA	83.75	83.620253164557	83.4331210191083	79.9671453437772	77.3440371817894	2009	02-Apr	5408
527	1	42.45176	-72.63604	143.661971830986	4.96746312223105	0	317.309871415	5.75987880877336	53	3	22	1	FALSE	312.84	8	1	1	NA	0	NA	1	7	NA	NA	NA	NA	48.25	41.6455696202532	39.3619047619048	51.1343348573917	55.0235555086089	2009	02-Apr	27978
528	1	42.53088	-72.58189	47.887323943662	3.86885083356294	100	56.4622465255	4.03357221171672	167	3	41	0	FALSE	351.55	4.5	0	1	NA	0	NA	0	4	NA	NA	NA	NA	87	83.6666666666667	79.3642172523962	78.6912372254838	73.5959222480456	2009	07-Apr	5872
529	1	42.50671	-72.56375	140.845070422535	4.94766049493487	8.75	302.291245864	5.71139094292747	43	3	23	0	FALSE	137.46	2	1	1	NA	0	NA	4	338	NA	NA	NA	NA	5.5	4.24050632911392	1.81962025316456	41.7341166231506	50.5745669623997	2009	07-Apr	5863
531	1	42.54895	-72.60766	219.718309859155	5.39234631619631	2.5	95.0298182248	4.55419071840228	42	3	22	1	FALSE	81.37	3.5	0	0	NA	0	NA	0	0	NA	NA	NA	NA	35.6666666666667	17.3333333333333	26.7047619047619	32.8971068087883	41.2024928699694	2009	07-Apr	5886
532	1	42.35741	-72.62316	236.619718309859	5.46645428835004	50	198.87302922	5.29266657696712	36	3	22	1	FALSE	682.56	5	0	0	NA	0	NA	0	0	NA	NA	NA	NA	37	29.038961038961	16.1777777777778	28.4226669567109	25.8984358486578	2009	07-Apr	10442
534	1	42.43993	-72.55399	147.887323943662	4.9964506591043	37.5	234.168688715	5.45604174758436	48	3	22	1	FALSE	125.61	1.8	0	0	NA	0	NA	0	0	NA	NA	NA	NA	0	41.8266666666667	36.5431309904153	35.6784782608696	38.6235194585448	2009	08-Apr	23455
535	1	42.42213	-72.53961	633.802816901409	6.45173789171114	70.75	177.620792203	5.17965089692063	49	3	32	0	FALSE	169.06	2.2	0	0	NA	0	NA	0	0	NA	NA	NA	NA	81.6666666666667	60.1153846153846	46.0539682539683	35.351968675223	38.1008980454305	2009	08-Apr	441
536	1	42.37157	-72.50362	32.3943661971831	3.47798452487593	100	152.622332597	5.02796645543621	56	3	22	1	FALSE	234.63	3.5	0	0	NA	0	NA	0	0	NA	NA	NA	NA	85.25	79.8625	55.6993670886076	38.2554395126197	41.2653427696208	2009	08-Apr	417
537	1	42.33437	-72.63332	104.225352112676	4.64655540215095	28.25	122.614894967	4.80904850851239	45	3	22	1	FALSE	126.4	3.5	0	0	NA	0	NA	0	0	NA	NA	NA	NA	56.6666666666667	14.4303797468354	7.54603174603175	27.7987380330722	24.5224558807989	2009	09-Apr	16653
539	1	42.21611	-72.63665	633.802816901409	6.45173789171114	86	47.6686441303	3.86427382598236	125	3	22	1	FALSE	236.21	1.1	0	0	NA	0	NA	0	0	NA	NA	NA	NA	55.6666666666667	45.8333333333333	44.7820512820513	49.3736407133536	48.7128671033171	2009	09-Apr	11198
540	1	42.21785	-72.66066	207.042253521127	5.33292289572551	71.66666667	34.3918395609	3.53781931417089	163	3	22	1	FALSE	418.7	2	1	1	NA	0	NA	14	202	NA	NA	NA	NA	79.75	67.7875	58.5443037974684	74.2088772845953	73.6674062334918	2009	09-Apr	11211
546	1	42.13652	-72.07611	29.5774647887324	3.3870127466702	100	298.680399874	5.69937410497068	219	3	34	0	FALSE	260.3	3.2	1	1	NA	1	NA	5	0	NA	NA	NA	NA	86.6666666666667	87.6153846153846	82.3247588424437	71.5671089841201	68.0352841749419	2009	05-Apr	23111
549	1	42.13435	-72.08092	112.676056338028	4.72451694362066	70.5	72.4422443799	4.28278961514018	200	3	32	0	FALSE	157.55	2	1	0	NA	0	NA	39	0	NA	NA	NA	NA	81	58.2077922077922	66.7677419354839	68.3879104153077	69.5597716943241	2009	05-Apr	23159
551	1	42.30718	-72.4185	28.169014084507	3.33822258250077	100	206.204840552	5.32887004634127	137	3	61	0	FALSE	80.83	1.2	1	1	NA	1	NA	128	202	NA	NA	NA	NA	87.5	86.8860759493671	83.6360759493671	70.6920400173989	68.586458223302	2009	08-Apr	1963
553	1	42.32322	-72.69537	23.943661971831	3.17570365300299	100	243.165313609	5.49374151495711	110	3	32	0	FALSE	213.3	2.5	0	1	NA	0	NA	0	0	NA	NA	NA	NA	87.5	89.7532467532468	83.6763754045307	74.513484123532	72.4892223161454	2009	09-May	16681
554	1	42.32831	-72.6874	16.9014084507042	2.82739695873478	99.25	177.222000939	5.17740318926188	83	3	32	0	FALSE	154.05	1.7	1	1	NA	0	NA	18	0	NA	NA	NA	NA	86.5	72.45	71.6222222222222	60.5391134289439	61.3734939759036	2009	09-May	16678
567	2	42.48576	-73.07207	29.5774647887324	3.3870127466702	NA	22.4833558883	3.11277529717122	634	3	33	0	TRUE	70	5	1	1	NA	0	NA	15	1	NA	NA	NA	NA	80.6666666666667	79.8375	79.9079365079365	77.9438520130577	77.9311073541843	2009	04-May	ndc_41
620	2	42.15872	-72.12003	108.450704225352	4.68629573080046	NA	164.751980626	5.10444119531946	222	3	32	0	FALSE	54.864	3	1	0	NA	0	NA	2	0	NA	NA	NA	NA	86.6666666666667	84.1153846153846	83.775641025641	75.1080904741192	70.457263602747	2009	21-May	"ce10"
673	2	42.23996	-72.55194	174.647887323944	5.16277187455181	NA	175.81555386	5.16943545608144	70	3	22	1	FALSE	0	NA	0	1	NA	0	NA	0	0	NA	NA	NA	NA	86.25	56.4810126582278	57.7220447284345	46.0047888550283	47.0360949868074	2009	28-Apr	ndc_47
729	1	42.10886	-73.36816	676.056338028169	6.51627641284871	0	41.5788798479	3.72759234238204	202	3	12	1	TRUE	126	4	0	0	NA	0	NA	0	0	NA	NA	NA	NA	58.25	61.3544303797468	64.7721518987342	58.2684359364803	58.9224429416737	2009	16-Apr	21722
730	1	42.43925	-73.26612	614.084507042254	6.42013255229581	26.25	51.3625829125	3.9389099484696	296	2	12	1	TRUE	56	3.5	0	0	NA	0	NA	0	0	NA	NA	NA	NA	74	51.7820512820513	60.1273885350318	43.548955613577	45.2888231565603	2009	16-Apr	18507
731	1	42.0792	-73.32932	216.901408450704	5.3794429113604	22.5	375.861515438	5.92922076554179	198	3	12	1	TRUE	194	2	0	0	NA	0	NA	0	0	NA	NA	NA	NA	57.6666666666667	32.025974025974	33.1003236245955	39.5145715528491	38.787465652082	2009	16-Apr	21682
733	1	42.4622	-73.19298	625.352112676056	6.438314871379	57.5	60.4000792789	4.10099041750448	309	3	12	1	TRUE	190	1.6	0	0	NA	0	NA	0	0	NA	NA	NA	NA	84.5	41.3076923076923	32.4662379421222	31.2214254671882	39.0124709363771	2009	18-Apr	18477
734	1	42.46102	-73.20018	432.394366197183	6.06933805653397	0	127.970062696	4.85179635137671	310	3	12	1	TRUE	302	3.5	0	1	NA	0	NA	0	1	NA	NA	NA	NA	45	34.0379746835443	30.7539936102236	21.1845652173913	32.0927824157244	2009	18-Apr	18479
735	1	42.44763	-73.18386	78.8732394366197	4.36784199968193	88.75	138.634096046	4.93183805971987	356	3	34	0	TRUE	106	1.5	1	1	NA	0	NA	2	16	NA	NA	NA	NA	84.5	85.7564102564103	81.1111111111111	68.9078832752613	66.3325940008449	2009	19-Apr	5486
736	1	42.35101	-73.29931	285.915492957746	5.65569628798856	47.5	127.554745834	4.84854565153185	313	2	12	1	TRUE	144	2	0	0	NA	0	NA	0	0	NA	NA	NA	NA	78.6666666666667	72.3589743589744	71.4070512820513	60.7472264520339	58.9665081880613	2009	22-Apr	22830
737	1	42.35611	-73.26666	340.845070422535	5.83142803510346	82.5	57.5754837842	4.05309684834969	358	2	12	1	TRUE	90	1.2	0	1	NA	0	NA	0	22	NA	NA	NA	NA	78.3333333333333	59.5	57.9455128205128	61.9965187119234	58.8090861067089	2009	22-Apr	12368
738	1	42.34203	-73.34072	39.4366197183099	3.67469481912198	100	518.392816957	6.25073328876344	324	1	32	0	TRUE	56	1.5	1	1	NA	0	NA	30	3	NA	NA	NA	NA	87.25	86.6282051282051	81.8349206349206	79.1347703026345	75.6590260906306	2009	22-Apr	22851
740	1	42.1983	-73.4329	185.915492957746	5.22529223153315	15	301.526773176	5.70885881214516	234	1	12	1	TRUE	64	1.5	1	0	NA	0	NA	3	0	NA	NA	NA	NA	38	23.4810126582278	24.615873015873	59.8014801915542	58.4048373468526	2009	20-Apr	7448
741	1	42.38119	-73.12186	192.957746478873	5.2624712347749	70	20.3782432308	3.0144678234314	443	3	43	0	TRUE	102	3	0	1	NA	0	NA	0	70	NA	NA	NA	NA	59	66.051948051948	67.4262820512821	63.219347826087	67.0912069329951	2009	22-Apr	26099
742	1	42.15242	-73.41644	345.070422535211	5.8437485194915	100	231.25791639	5.44353360884444	242	3	12	1	TRUE	226	4	0	0	NA	0	NA	0	0	NA	NA	NA	NA	84	83.474358974359	81.0739549839228	59.8835035861769	61.9211749788673	2009	21-Apr	7425
743	1	42.21287	-73.3403	163.380281690141	5.09608050005314	0	138.682643759	4.93218818437177	212	2	12	1	TRUE	176	2.3	0	0	NA	0	NA	0	0	NA	NA	NA	NA	25	41.2432432432432	50.2741935483871	58.1147826086957	59.4196107467739	2009	21-Apr	9130
744	1	42.58035	-73.23686	32.3943661971831	3.47798452487593	97.5	406.667964154	6.00799703959673	511	3	12	1	TRUE	84	1.5	1	1	NA	0	NA	13	200	NA	NA	NA	NA	81.3333333333333	86.1794871794872	85.6453674121406	74.4560869565217	74.7596407818278	2009	17-Apr	12217
745	1	42.53411	-73.22065	176.056338028169	5.17080404624908	91.25	696.612477885	6.54622927032531	400	3	12	1	TRUE	86	1.5	1	1	NA	0	NA	21	350	NA	NA	NA	NA	80.75	82.7088607594937	83.1942675159236	69.4031379385487	65.3603546548448	2009	17-Apr	12198
746	1	42.48757	-73.21737	383.098591549296	5.94829237524277	15	91.4006279722	4.5152523490295	356	3	12	1	TRUE	44	1.5	1	1	NA	0	NA	38	4	NA	NA	NA	NA	59	77.2151898734177	69.1369426751592	60.9534580252284	60.6678997991756	2009	17-Apr	18488
747	1	42.53273	-73.29006	39.4366197183099	3.67469481912198	28.75	34.1373809683	3.53039299996255	583	2	33	0	TRUE	84	2	1	1	NA	0	NA	13	100	NA	NA	NA	NA	39.5	68.358024691358	76.4050632911392	84.0968865665143	82.2270903716216	2009	17-Apr	12236
748	1	42.50301	-73.32072	19.7183098591549	2.98154763856203	82.5	16.8702678858	2.82555277585089	644	2	33	0	TRUE	108	3	1	1	NA	0	NA	1	171	NA	NA	NA	NA	83	85.5189873417721	80.75	83.317657304594	84.8281580059147	2009	17-Apr	9934
749	1	42.39855	-73.19985	84.5070422535211	4.43683487116888	91.25	267.459305834	5.5889674270401	506	3	34	0	TRUE	322	2.2	1	1	NA	0	NA	4	485	NA	NA	NA	NA	83	84.8860759493671	85.0380952380952	81.6261418007829	82.8056436271401	2009	18-Apr	26109
750	1	42.18427	-73.33995	25.3521126760563	3.23286206684294	97.5	580.691707859	6.36421999271518	434	2	34	0	TRUE	98	3	1	1	NA	0	NA	13	67	NA	NA	NA	NA	87	87.6582278481013	87.3291139240506	84.7470639408438	76.6261751346784	2009	25-Apr	9125
751	1	42.4176	-73.09972	139.43661971831	4.93761015908137	18.75	573.372178596	6.35153503220935	438	3	33	0	TRUE	150	1.2	0	1	NA	0	NA	0	161	NA	NA	NA	NA	62	65.2987012987013	59.3569131832797	60.8870056497175	65.5240511681996	2009	22-Apr	10814
752	1	42.44105	-73.10705	216.901408450704	5.3794429113604	5	65.0861006179	4.17571101824483	466	3	33	0	TRUE	160	1.1	0	0	NA	0	NA	0	0	NA	NA	NA	NA	66	56.5375	58.231746031746	62.0572112247118	62.9065934065934	2009	24-Apr	10819
753	1	42.42545	-73.10165	135.211267605634	4.90683850041461	0	7.53435911755	2.01947377438684	441	3	12	1	TRUE	36	1.5	0	0	NA	0	NA	0	0	NA	NA	NA	NA	18.3333333333333	36.5641025641026	49.6031746031746	62.3391342179682	64.3567807351077	2009	22-Apr	10816
754	1	42.38702	-73.09233	35.2112676056338	3.56136613381498	57.5	30.555604427	3.41954811975816	490	3	33	0	TRUE	60	1.5	1	1	NA	0	NA	27	40	NA	NA	NA	NA	69.5	76.5822784810127	80.6305732484076	76.9268929503916	75.4946645536186	2009	22-Apr	10803
755	1	42.38717	-73.12907	81.6901408450704	4.4029333194932	30	39.2078037693	3.66887580273092	477	3	33	0	TRUE	132	2.5	1	1	NA	0	NA	6	5	NA	NA	NA	NA	82	64.1410256410256	65.8806451612903	69.0843661665579	67.3609936575053	2009	24-Apr	26103
756	1	42.49651	-73.12096	2.8169014084507	1.03563748950672	53.75	89.4143998798	4.49328174168967	443	3	33	0	TRUE	86	2	1	1	NA	0	NA	210	20	NA	NA	NA	NA	82.5	66.3	46.9335443037975	70.3102998696219	70.8966391883323	2009	24-Apr	5475
757	1	42.44088	-73.09969	77.4647887323944	4.34982349417925	27.5	152.126288417	5.02471102073444	492	3	33	0	TRUE	64	1.8	1	0	NA	0	NA	3	0	NA	NA	NA	NA	68.5	56.925	64.6349206349206	68.6294846705806	60.8484784446323	2009	24-Apr	10820
758	1	42.48029	-73.13509	16.9014084507042	2.82739695873478	50	369.674076913	5.91262174423337	365	3	33	0	TRUE	318	4	1	1	NA	0	NA	64	40	NA	NA	NA	NA	69.5	74.3164556962025	52.1382636655949	48.3246414602347	55.0083483039205	2009	25-Apr	5473
759	1	42.23528	-73.3523	473.239436619718	6.15960146890998	38.75	251.939530323	5.52918909968093	213	2	12	1	TRUE	382	5	0	0	NA	0	NA	0	0	NA	NA	NA	NA	66.25	46.1923076923077	50.2211538461538	53.9784454604833	58.6712401055409	2009	20-Apr	9138
760	1	42.19259	-73.44973	332.394366197183	5.80632211397239	92.5	50.5508711153	3.92298017806379	269	1	12	1	TRUE	132	2	0	0	NA	1	NA	0	0	NA	NA	NA	NA	78	72.8533333333333	57.5673076923077	60.7563573136275	58.0144881556684	2009	20-Apr	7458
761	1	42.33128	-73.40086	305.633802816901	5.72238766248724	5	48.1767634747	3.8748768192288	288	1	12	1	TRUE	126	2.5	0	0	NA	0	NA	0	0	NA	NA	NA	NA	72.6666666666667	79.9615384615385	73.0868167202572	63.0651890482399	66.7067836010144	2009	26-Apr	26834
762	1	42.31241	-73.39724	394.366197183099	5.97727991211603	25	349.063578815	5.85525407986573	367	1	32	0	TRUE	190	1.8	1	0	NA	0	NA	35	0	NA	NA	NA	NA	57	77.8354430379747	78.6380952380952	76.4222318903633	77.8534291450914	2009	26-Apr	26831
763	1	42.38869	-73.39671	1245.07042253521	7.12694737158442	10	59.6496129734	4.08848766023117	394	1	31	0	TRUE	102	1.2	1	1	NA	0	NA	18	30	NA	NA	NA	NA	67.5	69.1392405063291	67.7555555555556	71.1840731070496	71.8321537974015	2009	26-Apr	20495
764	1	42.37784	-73.37195	278.87323943662	5.63075733964131	0	116.563535592	4.75843649423406	331	1	12	1	TRUE	74	3	0	1	NA	1	NA	0	0	NA	NA	NA	NA	53.3333333333333	59.9594594594595	61.3741935483871	62.0152074733869	67.2432318104907	2009	02-Apr	20479
765	1	42.14509	-73.33894	26.7605633802817	3.28692928811322	100	386.166503283	5.95626863211317	371	3	32	0	TRUE	48	1.8	1	1	NA	0	NA	10	15	NA	NA	NA	NA	90.5	89.3417721518987	88.5	80.7135088100935	76.067800190094	2009	27-Apr	21709
770	1	42.10541	-73.29388	92.9577464788732	4.5321450509732	100	59.4824585873	4.08568145542667	369	3	61	0	TRUE	44	1.5	0	1	NA	0	NA	0	10	NA	NA	NA	NA	86	80.2051282051282	79.5923566878981	77.1771490750816	73.4451606086221	2009	27-Apr	15782
771	1	42.14212	-73.48547	19.7183098591549	2.98154763856203	72.5	508.97418241	6.23239729308336	556	1	32	0	TRUE	104	4	1	1	NA	0	NA	47	1	NA	NA	NA	NA	90	87.2179487179487	85.2122186495177	77.9991300565463	77.4949292203676	2009	28-Apr	15315
772	1	42.06474	-73.35445	25.3521126760563	3.23286206684294	42.5	181.643986433	5.20204865287837	203	3	12	1	TRUE	76	2.5	1	1	NA	0	NA	13	4	NA	NA	NA	NA	85.3333333333333	56.9230769230769	62.2282958199357	46.8641599652249	46.0906593406593	2009	27-Apr	21713
774	1	42.11348	-73.43448	21.1267605633803	3.05054051004899	50	791.421390763	6.67383055760171	652	1	32	0	TRUE	44	1.8	0	0	NA	0	NA	0	0	NA	NA	NA	NA	72.6666666666667	81.8311688311688	83.6153846153846	82.8233760590919	82.7987527745481	2009	28-Apr	15289
775	1	42.18887	-73.10188	90.1408450704225	4.50137339230645	25	62.089027091	4.1285692759192	428	3	34	0	TRUE	82	1.9	0	0	NA	0	NA	0	0	NA	NA	NA	NA	85	84.5443037974684	83.1044303797468	70.2584782608696	71.8127839408346	2009	08-Apr	17716
776	1	42.49628	-73.12337	59.1549295774648	4.08015992723014	75	109.720781568	4.69793878933969	442	3	34	0	TRUE	54	2.2	1	1	NA	0	NA	2	40	NA	NA	NA	NA	50	66.474358974359	66.2122186495177	67.39825708061	69.9189017951426	2009	08-Apr	5474
777	1	42.43315	-73.28316	545.070422535211	6.30091500197656	12.5	102.418765453	4.62906995219296	322	2	12	1	TRUE	66	3.6	0	0	NA	0	NA	0	0	NA	NA	NA	NA	66.5	63.4810126582278	65.7547770700637	51.0998256320837	50.3515682754251	2009	08-Apr	18506
778	1	42.52678	-73.06968	59.1549295774648	4.08015992723014	0	295.18162021	5.6875908286267	568	3	33	0	TRUE	120	2	0	0	NA	0	NA	0	0	NA	NA	NA	NA	48.3333333333333	62.6153846153846	57.3653846153846	60.8488801913459	64.9358622147084	2009	09-Apr	28421
779	1	42.16769	-73.18044	23.943661971831	3.17570365300299	95	129.901021951	4.86677279085885	525	3	33	0	TRUE	68	2	1	1	NA	0	NA	22	1	NA	NA	NA	NA	86	80.8974358974359	81.4501607717042	76.8779638894931	76.4081352350766	2009	09-Apr	15237
780	1	42.23729	-73.21841	39.4366197183099	3.67469481912198	57.5	227.04737458	5.42515869429719	377	3	43	0	TRUE	150	2	1	1	NA	0	NA	1	19	NA	NA	NA	NA	64.6666666666667	68.1025641025641	67.7269841269841	72.5377420056559	71.9505546751189	2009	08-Apr	25177
781	1	42.39744	-73.27281	112.676056338028	4.72451694362066	81.25	69.9815262033	4.24823129583719	361	2	12	1	TRUE	132	2	0	1	NA	0	NA	0	65	NA	NA	NA	NA	78	58.8701298701299	60.4180064308682	66.0847641816996	68.4577256393997	2009	06-Apr	12375
782	1	42.16694	-73.24469	92.9577464788732	4.5321450509732	95	573.373461544	6.35153726975525	411	3	34	0	TRUE	26	1.3	0	1	NA	1	NA	0	17	NA	NA	NA	NA	79.5	83.5769230769231	84.5897435897436	74.9884581881533	71.5706143128562	2009	09-Apr	15250
783	1	42.53692	-73.10202	16.9014084507042	2.82739695873478	100	724.994009186	6.58616339162881	625	3	43	0	TRUE	93	3.2	0	1	NA	0	NA	0	25	NA	NA	NA	NA	85.75	86.0759493670886	85.0415335463259	78.7892445025038	80.0710965560955	2009	10-Apr	28440
784	1	42.52425	-73.11143	49.2957746478873	3.89783837043619	57.5	271.390571885	5.60355900798012	653	3	34	0	TRUE	76	2	0	0	NA	0	NA	0	0	NA	NA	NA	NA	78	81	79.4426751592357	81.5747501086484	80.1739038563127	2009	09-Apr	28436
785	1	42.5116	-73.10936	40.8450704225352	3.70978613893325	25	39.1753153096	3.66804683695507	595	3	34	0	TRUE	88	2.2	0	0	NA	0	NA	0	0	NA	NA	NA	NA	85.6666666666667	76.2857142857143	79.9546925566343	83.4108695652174	81.9484307302124	2009	09-Apr	28435
786	1	42.49991	-73.17899	19.7183098591549	2.98154763856203	96.25	1311.38918616	7.17884230176837	510	3	34	0	TRUE	122	3.5	0	1	NA	0	NA	0	140	NA	NA	NA	NA	88.5	87.4415584415584	86.8429487179487	86.7673407262448	82.7290213485521	2009	10-Apr	12182
787	1	42.24237	-73.40608	142.253521126761	4.95761082578804	40	39.0895900404	3.66585619216737	283	2	12	1	TRUE	68	1.5	1	0	NA	0	NA	5	0	NA	NA	NA	NA	72	57.4936708860759	59.0955414012739	72.6120670877804	70.0062269129288	2009	11-Apr	311
788	1	42.15379	-73.35804	391.549295774648	5.97011142263741	35	153.487935038	5.0336219648372	205	3	12	1	TRUE	446	5	0	0	NA	0	NA	0	0	NA	NA	NA	NA	80.5	50.873417721519	46.2793650793651	56.0043487714721	57.2048625792812	2009	11-Apr	21733
789	1	42.235	-73.35454	295.774647887324	5.68959783966424	20	336.979155263	5.82002107462034	212	2	12	1	TRUE	284	4	0	0	NA	0	NA	0	0	NA	NA	NA	NA	57.3333333333333	64.525641025641	54.7749196141479	51.05089169204	57.4924994717938	2009	10-Apr	9137
790	1	42.25473	-73.38221	452.112676056338	6.11393143207679	85	41.4221146731	3.72381490906063	227	1	33	0	TRUE	148	3.5	0	1	NA	0	NA	0	25	NA	NA	NA	NA	67	66.4936708860759	67.2515923566879	65.1374211785171	67.3298097251586	2009	10-Apr	9171
791	1	42.23143	-73.43375	612.676056338028	6.41783634003546	0	9.70023336618	2.27214994358901	281	1	12	1	TRUE	158	1.5	1	0	NA	0	NA	8	0	NA	NA	NA	NA	42.5	58.9230769230769	61.3621794871795	71.6315446447969	68.9209552995879	2009	11-Apr	320
792	1	42.23037	-73.43086	329.577464788732	5.79781142430448	38.75	48.5907501413	3.8834331864814	287	1	12	1	TRUE	184	3.5	0	1	NA	0	NA	0	170	NA	NA	NA	NA	71.3333333333333	59.0933333333333	60.741214057508	71.6628260869565	68.3581474040393	2009	11-Apr	319
793	1	42.333	-73.4013	400	5.99146454710798	20	63.6227141659	4.15297054755969	285	1	12	1	TRUE	168	1.6	0	1	NA	0	NA	0	71	NA	NA	NA	NA	76.5	72.1410256410256	56.7619047619048	61.9723432055749	65.0596746937051	2009	11-Apr	26835
794	1	42.40824	-73.34488	880.281690140845	6.78024195868318	0	203.688549426	5.31659210872197	352	1	12	1	TRUE	90	1.4	0	1	NA	0	NA	0	27	NA	NA	NA	NA	43	49.9493670886076	39.3012820512821	55.840652173913	53.8610377258797	2009	13-Apr	20469
795	1	42.3978	-73.35414	518.30985915493	6.25057324711571	0	16.9507749592	2.8303135530881	349	1	12	1	TRUE	150	1.8	1	1	NA	0	NA	0	150	NA	NA	NA	NA	54.3333333333333	54.9493670886076	58.2253968253968	57.5672031317964	55.9599535080304	2009	13-Apr	20486
796	1	42.41111	-73.35345	285.915492957746	5.65569628798856	17.5	26.0311825512	3.25929514829341	373	1	12	1	TRUE	104	1.4	0	0	NA	0	NA	0	0	NA	NA	NA	NA	71.5	75.0126582278481	67.4728434504792	58.1102156392943	59.864399619812	2009	13-Apr	20488
797	1	42.41178	-73.34106	433.802816901408	6.07259009192035	40	54.2415189757	3.99344664795425	353	1	12	1	TRUE	124	2	1	1	NA	0	NA	1	100	NA	NA	NA	NA	84	66.6710526315789	60.1410256410256	51.2153411560191	50.9938669768425	2009	13-Apr	20471
798	1	42.38087	-73.37198	287.323943661972	5.66061030279099	92.5	209.963745232	5.34693487406078	334	1	12	1	TRUE	86	2	1	1	NA	0	NA	4	65	NA	NA	NA	NA	84.6666666666667	83.1688311688312	71.9902912621359	62.3205741626794	65.6200591841048	2009	13-Apr	20480
799	1	42.41278	-73.30647	314.084507042254	5.7496620804069	40	360.327735541	5.88701399381158	367	2	12	1	TRUE	70	5	1	1	NA	0	NA	17	11	NA	NA	NA	NA	73.3333333333333	77.4230769230769	73.1079365079365	63.6164562472791	61.7555461652229	2009	13-Apr	20457
800	1	42.05437	-73.188	46.4788732394366	3.83899787041326	6.25	1839.0955545	7.51702918328707	469	3	33	0	TRUE	164	2.5	1	1	NA	0	NA	19	60	NA	NA	NA	NA	71.5	81.8051948051948	83.2572347266881	80.2497826086957	78.2523245984784	2009	14-Apr	15723
802	1	42.12897	-73.3177	318.30985915493	5.76302530821906	27.5	11.5841989365	2.4496420088816	290	3	34	0	TRUE	116	2	0	0	NA	0	NA	0	0	NA	NA	NA	NA	66	68.7272727272727	70.6205787781351	71.0539247662535	73.0389939765402	2009	14-Apr	21663
803	1	42.12143	-73.23845	147.887323943662	4.9964506591043	76.25	21.0895937485	3.04877973155029	385	3	61	0	TRUE	102	1	1	1	NA	0	NA	51	63	NA	NA	NA	NA	69.25	78.5063291139241	77.4728434504792	66.6729094076655	69.7272343122755	2009	14-Apr	15755
804	1	42.0733	-73.24377	28.169014084507	3.33822258250077	86.25	162.002093012	5.08760925497608	437	3	33	0	TRUE	108	1.1	1	0	NA	1	NA	6	0	NA	NA	NA	NA	88	88.0641025641026	88.1028938906752	79.1482608695652	80.8355715343132	2009	15-Apr	15749
805	1	42.06494	-73.39935	209.859154929577	5.34643661489224	0	130.37446484	4.87041080853782	206	3	12	1	TRUE	96	1.9	0	0	NA	0	NA	0	0	NA	NA	NA	NA	59.3333333333333	54.1052631578947	48.6527331189711	65.4874972820178	64.4508352717276	2009	15-Apr	21772
807	1	42.07871	-73.38939	195.774647887324	5.27696424207747	100	756.846958	6.62916106391002	207	3	12	1	TRUE	130	3.3	0	1	NA	0	NA	0	25	NA	NA	NA	NA	71.25	72.4615384615385	68.9301587301587	69.4995644599303	69.9462399662019	2009	15-Apr	21741
808	1	42.32475	-73.36426	16.9014084507042	2.82739695873478	100	117.497503666	4.76641708796278	282	1	12	1	TRUE	145	3.5	1	1	NA	0	NA	1	45	NA	NA	NA	NA	83	58.5789473684211	40.9903225806452	64.0846204046117	71.4810822236314	2009	05-Apr	26817
809	1	42.29014	-73.32427	363.380281690141	5.89544989386839	90	274.718354258	5.61574640651532	249	2	12	1	TRUE	470	6	0	1	NA	0	NA	0	0	NA	NA	NA	NA	79.3333333333333	61.1012658227848	52.6170886075949	51.3142670726403	52.0230370918313	2009	05-Apr	22835
810	1	42.51967	-73.27731	22.5352112676056	3.11507903118656	100	761.064560879	6.63471819116074	453	2	33	0	TRUE	268	2	0	1	NA	0	NA	0	1	NA	NA	NA	NA	88.5	86.8860759493671	86.7292993630573	84.599128540305	79.7662337662338	2009	05-Apr	12226
811	1	42.53593	-73.25983	94.3661971830986	4.54718292833774	100	54.391212298	3.99620260217342	438	2	12	1	TRUE	88	1.9	0	0	NA	0	NA	0	0	NA	NA	NA	NA	90	83.7	76.4715189873418	76.8248476936466	79.4975171685156	2009	05-Apr	12234
812	1	42.53265	-73.26236	35.2112676056338	3.56136613381498	90	7.69786338828	2.04094280831281	443	2	32	0	TRUE	63	1.5	0	1	NA	0	NA	0	70	NA	NA	NA	NA	92	88.2125	86.6412698412698	76.4030889710681	78.2820458628342	2009	05-Apr	12232
813	1	42.07552	-73.33582	288.732394366197	5.66550028808518	36.25	116.654895799	4.75921996757386	198	3	12	1	TRUE	304	2	0	0	NA	0	NA	0	0	NA	NA	NA	NA	16	31.2820512820513	31.5594855305466	29.8488473249239	35.0426745537129	2009	02-Apr	21680
814	1	42.09621	-73.34235	230.985915492958	5.44235673677097	81.25	177.704160493	5.18012014790285	199	3	12	1	TRUE	262	3	0	0	NA	0	NA	0	0	NA	NA	NA	NA	78.5	57.9210526315789	32.5436893203884	27.5140247879974	38.2424146315678	2009	02-Apr	21689
815	1	42.05574	-73.38569	329.577464788732	5.79781142430448	10	1056.38113039	6.96260431808056	229	3	12	1	TRUE	80	1.2	0	0	NA	0	NA	0	0	NA	NA	NA	NA	71.5	72.8717948717949	60.3012820512821	61.3466144132375	60.2275701921047	2009	02-Apr	21737
816	1	42.09452	-73.38067	21.1267605633803	3.05054051004899	90	193.515318003	5.26535667214283	208	3	12	1	TRUE	104	1.6	0	1	NA	0	NA	0	50	NA	NA	NA	NA	83.3333333333333	80.1558441558442	77.3589743589744	73.3761687323331	71.1597970830691	2009	02-Apr	21746
817	1	42.10698	-73.37983	81.6901408450704	4.4029333194932	98.33333333	198.545545718	5.2910185232687	209	3	12	1	TRUE	94	2	0	1	NA	0	NA	0	0	NA	NA	NA	NA	84.3333333333333	70.2051282051282	70.2443729903537	67.5431615568602	66.6013949064779	2009	02-Apr	21748
818	1	42.11042	-73.37462	261.971830985916	5.56823698265998	75	112.059314371	4.71902832370864	206	3	12	1	TRUE	114	3	0	0	NA	0	NA	0	0	NA	NA	NA	NA	59.5	66.2564102564103	70.1538461538462	67.3029776135623	62.1068484464172	2009	03-Apr	-15
819	1	42.09962	-73.3362	311.267605633803	5.74065301046453	11.66666667	592.654416363	6.3846114573884	199	3	12	1	TRUE	660	13	0	0	NA	0	NA	0	0	NA	NA	NA	NA	34.5	28	26.5316455696203	29.2844396082699	41.2279109046764	2009	02-Apr	21687
820	1	42.25536	-73.33095	319.718309859155	5.76744032642818	93.75	180.715671162	5.19692491858601	253	2	12	1	TRUE	98	1.2	1	0	NA	0	NA	1	0	NA	NA	NA	NA	61.6666666666667	66.1139240506329	56.7911392405063	63.555531406216	68.4631000211461	2009	02-Apr	9142
821	1	42.2434	-73.29759	33.8028169014085	3.52054413929472	100	1272.88558359	7.14904171517002	551	3	61	0	TRUE	42	3	0	0	NA	0	NA	0	0	NA	NA	NA	NA	87	86.1392405063291	86.7388535031847	86.7753150803998	85.7545416138572	2009	02-Apr	9106
822	1	42.23182	-73.26411	23.943661971831	3.17570365300299	100	67.6662373695	4.21458734606045	577	3	43	0	TRUE	58	2	1	1	NA	0	NA	22	51	NA	NA	NA	NA	87	85.3717948717949	86.484076433121	84.1922575032623	84.1282755705833	2009	25-Apr	15261
830	2	42.40229	-73.2728	195.774647887324	5.27696424207747	62.5	168.382220231	5.1262365156582	344	2	12	1	TRUE	62	2	0	0	NA	0	NA	0	0	NA	NA	NA	NA	78.5	72.4050632911392	60.7269841269841	65.1676086956522	67.8403805496829	2009	22-Apr	12376
836	1	42.14698	-73.32283	21.1267605633803	3.05054051004899	95	557.913127031	6.32420326393656	448	3	34	0	TRUE	104	2.5	1	1	NA	0	NA	59	0	NA	NA	NA	NA	89.75	90.475	89.9587301587302	77.6097083151937	75.9481520591341	2009	26-Apr	21666
838	2	42.11333	-73.43484	25.3521126760563	3.23286206684294	66.25	767.116343919	6.64263847685091	653	1	32	0	TRUE	0	6	1	1	NA	0	NA	18	2	NA	NA	NA	NA	75	82.0641025641026	83.5636942675159	82.8022623450076	82.7886951928156	2009	28-Apr	ep_14
839	2	42.11797	-73.44323	25.3521126760563	3.23286206684294	NA	976.464286204	6.88393817638012	595	1	32	0	TRUE	0	NA	1	1	NA	0	NA	13	1	NA	NA	NA	NA	72.6666666666667	78.1518987341772	81.0253968253968	82.7873450750163	82.1411665257819	2009	28-Apr	15292
841	2	42.11853	-73.44139	23.943661971831	3.17570365300299	NA	1140.45343487	7.03918121219299	598	1	32	0	TRUE	0	NA	1	1	NA	0	NA	2	20	NA	NA	NA	NA	64.6666666666667	75.5064935064935	80.378640776699	83.8923913043478	82.5405919661734	2009	28-Apr	ep_15
850	2	42.1186	-73.43901	18.3098591549296	2.90743966640831	100	1320.04879945	7.18542398417737	607	1	32	0	TRUE	0	4	1	1	NA	0	NA	16	3	NA	NA	NA	NA	64.5	82.4	81.7246835443038	83.7592511972138	83.2613564335517	2009	28-Apr	15290
858	2	42.05815	-73.49627	28.169014084507	3.33822258250077	83.3	41.3711022023	3.72258262266857	634	2	NA	0	TRUE	0	NA	1	1	NA	0	NA	8	0	NA	NA	NA	NA	83.3333333333333	83.4545454545455	83.7717041800643	82.913459447706	80.83044397463	2009	29-Apr	15320
860	2	42.10901	-73.44657	14.0845070422535	2.64507540194082	100	396.425973872	5.9824893247088	548	1	32	0	TRUE	0	2	1	1	NA	0	NA	35	50	NA	NA	NA	NA	73.6666666666667	86.9358974358974	87.4615384615385	80.1240748802786	80.7496830092984	2009	28-Apr	15305
870	1	42.20745	-73.24874	29.5774647887324	3.3870127466702	100	520.309523323	6.25442387165172	568	3	43	0	TRUE	156	5	0	1	NA	0	NA	0	100	NA	NA	NA	NA	85.5	86.5822784810127	85.7909967845659	85.0803823593309	84.3438325758377	2009	08-Apr	15252
871	1	42.42904	-73.26085	492.957746478873	6.20042346343024	26.66666667	11.4413824481	2.43723682201607	305	2	12	1	TRUE	222	2	0	0	NA	0	NA	0	0	NA	NA	NA	NA	58.3333333333333	62.1315789473684	52.2861736334405	60.0913440626359	57.7691087852839	2009	08-Apr	18494
872	1	42.4126	-73.25977	1577.46478873239	7.36357427323592	2.5	162.282215068	5.08933688791233	342	2	12	1	TRUE	98	1.9	0	0	NA	0	NA	0	0	NA	NA	NA	NA	43.5	58.5	58.7070063694268	58.7404746353146	55.6072485207101	2009	06-Apr	18491
873	3	42.45291	-73.36397	21.1267605633803	3.05054051004899	100	638.076021192	6.45845743171969	530	1	31	0	TRUE	65.76	1.2	1	1	NA	0	NA	9	200	NA	NA	NA	NA	89.3333333333333	82.5945945945946	76.0353697749196	83.518896611642	82.1584901670543	2009	15-Apr	p9952
892	0	42.29212	-72.54495	53.5211267605634	3.98007646867316	NA	441.610352691	6.09042793828184	109	3	22	1	FALSE	NA	NA	1	1	NA	1	NA	23	0	NA	NA	NA	NA	89.75	89.5316455696203	85.5126582278481	79.0023923444976	77.8017113881259	2010	30-Apr	22163
893	0	42.29684	-72.53638	56.3380281690141	4.03136976306071	100	315.041884228	5.75270559578964	112	3	22	1	FALSE	NA	NA	0	0	NA	0	NA	0	0	NA	NA	NA	NA	87	86.746835443038	85.9744408945687	78.69441425777	79.08263764134	2010	30-Apr	22157
899	0	42.24839	-72.63508	57.7464788732394	4.05606237565108	97.5	38.1130225304	3.64055602243095	153	3	22	1	FALSE	NA	NA	1	0	NA	0	NA	3	0	NA	NA	NA	NA	90.5	80.6582278481013	67.1086261980831	66.3230233064692	66.1786883514627	2010	06-May	eo-59
900	0	42.23632	-72.65087	132.394366197183	4.88578509121678	57.5	16.811107952	2.82203985554003	175	3	22	1	FALSE	NA	NA	1	1	NA	0	NA	2	0	NA	NA	NA	NA	28.25	54.8461538461538	74.5769230769231	71.9594947735192	64.1830658783784	2010	06-May	eo-179
901	0	42.2923	-72.55049	59.1549295774648	4.08015992723014	100	349.181264748	5.85559117060173	110	3	22	1	FALSE	NA	NA	1	1	NA	0	NA	40	0	NA	NA	NA	NA	89	84.3037974683544	85.9297124600639	79.7223068552775	78.0383396704689	2010	11-May	22167
902	0	42.2926	-72.5491	50.7042253521127	3.92600924740289	NA	421.899803523	6.04476785343452	116	3	22	1	FALSE	NA	NA	1	0	NA	0	NA	9	0	NA	NA	NA	NA	89	83.6794871794872	86.4647435897436	80.0530550119591	77.7738799661877	2010	11-May	22166
913	0	42.25018	-72.63591	40.2816901408451	3.69589702677258	45	40.9763114211	3.7129941295137	188	3	41	0	FALSE	NA	NA	1	0	NA	0	NA	2	0	NA	NA	NA	NA	25.75	45.6625	53.1936507936508	68.1070729053319	66.7138783269962	2010	20-May	eo-55
915	0	42.03621	-72.30074	28.169014084507	3.33822258250077	100	198.329326425	5.28992891377428	224	3	61	0	FALSE	NA	NA	0	0	NA	0	NA	0	0	NA	NA	NA	NA	88.5	87.7692307692308	80.3665594855305	74.0827721051488	72.8681179330022	2010	21-May	eo-45
916	0	42.10269	-72.27374	22.5352112676056	3.11507903118656	100	482.291879898	6.17854949072751	235	3	44	0	FALSE	NA	NA	0	0	NA	0	NA	0	0	NA	NA	NA	NA	88	81.1875	82.4331210191083	68.4351227993914	70.9732699418912	2010	21-May	eo-51
918	0	42.18012	-72.01759	26.7605633802817	3.28692928811322	100	388.147641613	5.96138578686518	270	3	34	0	FALSE	NA	NA	0	0	NA	0	NA	0	0	NA	NA	NA	NA	88.3333333333333	87.6923076923077	88.0031847133758	76.4226669567109	71.7526143445653	2010	21-May	4685
919	0	42.15911	-72.12043	67.6056338028169	4.21369131985467	100	216.057726658	5.37554562502473	222	3	32	0	FALSE	NA	NA	0	0	NA	0	NA	0	0	NA	NA	NA	NA	85.75	87.1012658227848	84.5428571428571	75.1322314049587	70.4904942965779	2010	21-May	23213
922	0	42.2941	-72.54622	56.3380281690141	4.03136976306071	100	606.056780723	6.40697367924268	113	3	22	1	FALSE	NA	NA	0	0	NA	0	NA	0	0	NA	NA	NA	NA	91.6666666666667	84.9746835443038	87.1089743589744	81.2732608695652	78.4492707672796	2010	24-May	22161
923	0	42.29232	-72.5478	29.5774647887324	3.3870127466702	100	531.14169493	6.27502883108759	121	3	22	1	FALSE	NA	NA	1	1	NA	0	NA	28	0	NA	NA	NA	NA	89.3333333333333	85.4936708860759	86.6	79.5200086994345	77.4815088757396	2010	24-May	22165
925	0	42.2913	-72.54874	43.6619718309859	3.77647751343192	100	530.618492344	6.2740432928566	97	3	41	0	FALSE	NA	NA	1	0	NA	0	NA	11	0	NA	NA	NA	NA	87.3333333333333	88.9493670886076	87.0668789808917	78.5675440504677	77.2951737247861	2010	24-May	22169
926	0	42.29112	-72.54992	45.0704225352113	3.8082262117465	NA	477.78059263	6.16915161587924	100	3	41	0	FALSE	NA	NA	0	1	NA	0	NA	0	0	NA	NA	NA	NA	88.3333333333333	89.2820512820513	86.9584664536741	78.4098717112416	77.4202240067625	2010	24-May	22168
933	0	42.45234	-72.51698	38.0281690140845	3.63832717495111	68.5	225.506819002	5.41835039796225	122	3	32	0	FALSE	NA	NA	0	0	NA	0	NA	0	0	NA	NA	NA	NA	62	67.5949367088608	75.6019108280255	59.4650555192685	66.5383803188681	2010	25-May	eo-67
934	2	42.45489	-72.51806	29.3427230046948	3.37904457702102	83.75	272.31553765	5.60696145883036	136	3	32	0	FALSE	NA	NA	1	0	NA	0	NA	30	0	NA	NA	NA	NA	87.5	77.1558441558442	77.6173633440514	59.6903674711894	66.9827750184931	2010	25-May	eo-128
949	0	42.29845	-72.53855	76.056338028169	4.33147435551105	100	489.237341027	6.19284773169923	113	3	22	1	FALSE	NA	NA	0	0	NA	0	NA	0	0	NA	NA	NA	NA	85.3333333333333	87.961038961039	88.2096774193548	81.0493585562079	80.067956034665	2010	10-Apr	22158
951	0	42.29284	-72.54594	29.5774647887324	3.3870127466702	100	555.858292807	6.32051339271379	114	3	22	1	FALSE	NA	NA	1	0	NA	0	NA	58	0	NA	NA	NA	NA	90	85.3924050632911	86.968152866242	79.7374374592125	77.941822405237	2010	10-Apr	22162
953	0	42.29281	-72.548	23.943661971831	3.17570365300299	NA	493.647408655	6.20182151468685	116	3	22	1	FALSE	NA	NA	1	1	NA	0	NA	46	40	NA	NA	NA	NA	90.6666666666667	83.2820512820513	86.3237179487179	80.100282793126	77.6885038038884	2010	10-Apr	22164
960	0	42.11543	-72.38788	171.830985915493	5.14651135368003	84	17.1274855431	2.84068451481924	194	3	61	0	FALSE	NA	NA	1	1	NA	0	NA	1	0	NA	NA	NA	NA	81.25	64.9102564102564	65.4775641025641	67.1180570681769	70.8850174216028	2010	19-Apr	eo-125
961	0	42.08569	-72.20797	33.8028169014085	3.52054413929472	100	511.231111729	6.23682176140117	308	3	32	0	FALSE	NA	NA	1	1	NA	0	NA	92	0	NA	NA	NA	NA	89	88.8974358974359	88.1693290734824	78.0469667318982	76.8298996302166	2010	19-Apr	25463
962	0	42.29674	-72.53486	39.4366197183099	3.67469481912198	100	203.343924315	5.31489875393786	114	3	22	1	FALSE	NA	NA	1	1	NA	0	NA	74	1	NA	NA	NA	NA	84.6666666666667	85.6794871794872	82.758064516129	77.659926070885	79.071760727119	2010	20-Apr	eo-133
966	0	42.38079	-72.66545	71.830985915493	4.2743159416711	85	14.9039586941	2.70162686183141	111	3	44	0	FALSE	NA	NA	1	1	NA	0	NA	83	41	NA	NA	NA	NA	88	85.4230769230769	83.2967741935484	83.4695519791214	80.3779469288508	2010	07-Apr	eo-171
967	0	42.52168	-72.57587	156.338028169014	5.05202051025911	91.25	23.1622728836	3.14252478621424	121	3	41	0	FALSE	NA	NA	1	1	NA	0	NA	3	70	NA	NA	NA	NA	86.6666666666667	83.012987012987	79.7179487179487	67.4171378860374	64.2736307887503	2010	07-Apr	eo-40
969	0	42.44904	-72.68394	36.6197183098592	3.60058684696826	85	25.623555	3.24351204562468	229	3	13	1	FALSE	310.62	NA	0	0	NA	1	NA	0	0	NA	NA	NA	NA	74.75	80.7	79.6455696202532	69.6708778043999	76.7550438364846	2010	04-Apr	28015
972	0	42.303	-73.36389	39.4366197183099	3.67469481912198	100	510.17823355	6.23476014221434	344	1	34	0	TRUE	NA	NA	0	1	NA	0	NA	0	12	NA	NA	NA	NA	88	89.0128205128205	88.8553054662379	81.148945422918	79.4507027369756	2010	07-Apr	west stockbridge
975	0	42.45343	-72.52006	32.3943661971831	3.47798452487593	95	229.129781969	5.43428857651055	154	3	32	0	FALSE	NA	NA	1	1	NA	0	NA	8	0	NA	NA	NA	NA	88	78.4615384615385	78.2579617834395	60.6738515131722	66.7815436595924	2010	23-Apr	12516
977	0	42.45488	-72.5181	29.5774647887324	3.3870127466702	83.75	275.644317136	5.61911132859245	137	3	32	0	FALSE	NA	NA	1	0	NA	0	NA	84	0	NA	NA	NA	NA	87.6666666666667	77.1666666666667	77.6205787781351	59.7062663185379	66.9973586899102	2010	27-Apr	eo-128
978	0	42.45027	-72.51908	53.5211267605634	3.98007646867316	96.66666667	43.123268053	3.76406271345519	111	3	32	0	FALSE	NA	NA	1	1	NA	0	NA	6	3	NA	NA	NA	NA	81.6666666666667	75.0759493670886	76.8557692307692	61.147359269724	65.8708654760647	2010	27-Apr	12519
983	0	42.60684	-72.49934	190.140845070423	5.24776508738521	48.5	199.715891591	5.29689581457664	107	3	22	1	FALSE	NA	NA	1	0	NA	0	NA	4	0	NA	NA	NA	NA	60.5	70.7625	77.2310126582279	67.0339425587467	65.4391841910599	2010	06-May	eo-130
984	0	42.43659	-72.53011	100	4.60517018598809	80	38.572338284	3.65253539480568	97	3	32	0	FALSE	NA	NA	1	1	NA	1	NA	3	0	NA	NA	NA	NA	79.3333333333333	60.974358974359	52.25	58.1806129102369	52.8984680401479	2010	26-Apr	12530
1005	2	42.33825	-73.35529	102.816901408451	4.63294975009517	NA	520.643142891	6.25506486060396	415	1	32	0	TRUE	NA	NA	1	1	NA	0	NA	0	60	NA	NA	NA	NA	86	87.0253164556962	86.6153846153846	79.2476086956522	72.3601394906478	2010	07-Apr	26819
1012	2	42.29921	-72.51295	84.5070422535211	4.43683487116888	NA	1226.12555348	7.11161452029023	142	3	22	1	FALSE	NA	NA	0	1	NA	0	NA	3	1	NA	NA	NA	NA	87.6666666666667	86.5897435897436	84.8135048231511	82.5672679852206	82.9345024297486	2010	05-Apr	8969
1013	2	42.45565	-72.95114	50.7042253521127	3.92600924740289	NA	223.108122591	5.40765650862424	503	3	32	0	TRUE	19.15114882	NA	1	0	NA	0	NA	2	0	NA	NA	NA	NA	86	86.0526315789474	81.8870967741936	78.8081774684645	76.3142373956241	2010	11-Apr	cummington
1015	2	42.33809	-72.7059	14.0845070422535	2.64507540194082	NA	414.398658474	6.02682845366687	163	3	32	0	FALSE	83.75207061	NA	0	1	NA	0	NA	50	0	NA	NA	NA	NA	88.5	88.6973684210526	86.8741935483871	81.6797129810828	75.4557082452431	2010	17-May	16695
1020	2	42.29226	-72.57114	46.4788732394366	3.83899787041326	NA	497.606073932	6.20980874780546	99	3	41	0	FALSE	39.48110471	NA	0	0	NA	0	NA	5	0	NA	NA	NA	NA	89	82.2307692307692	84.3504823151125	81.4436956521739	78.7803150438736	2010	02-May	ce43
1021	2	42.29321	-72.5735	33.8028169014085	3.52054413929472	NA	624.605511965	6.43712026960191	121	3	41	0	FALSE	63.87704849	NA	0	0	NA	0	NA	0	0	NA	NA	NA	NA	88	86.4285714285714	84.5677419354839	82.7146892655367	79.7865750528541	2010	02-May	22198
1038	2	42.16568	-72.11658	33.8028169014085	3.52054413929472	100	522.376047301	6.25838772564953	264	3	32	0	FALSE	NA	NA	0	0	NA	0	NA	0	0	NA	NA	NA	NA	90.5	89.5696202531646	88.9105431309904	76.0832244008715	73.3582058047493	2010	13-May	4100
1060	2	42.36327	-72.45961	142.253521126761	4.95761082578804	NA	45.2770418104	3.81280010071836	200	3	61	0	FALSE	NA	NA	0	0	NA	0	NA	20	0	NA	NA	NA	NA	75.5	81.5125	74.368253968254	82.3854845719252	78.8433009298394	2010	04-Apr	18097
1063	2	42.3037	-72.51543	23.943661971831	3.17570365300299	NA	944.20780045	6.85034626951632	257	3	41	0	FALSE	NA	NA	0	1	NA	0	NA	0	50	NA	NA	NA	NA	87.6666666666667	84.4615384615385	82.9206349206349	80.3258646943659	80.9227517700518	2010	05-Apr	8973
1064	2	42.29543	-72.5128	80.2816901408451	4.38554157678133	NA	1312.55606983	7.17973171342379	123	3	22	1	FALSE	NA	NA	1	1	NA	0	NA	38	1	NA	NA	NA	NA	84	83.7435897435897	86.5541401273885	85.5413582934262	81.866469469681	2010	05-Apr	8968
1068	2	42.40401	-72.3905	25.3521126760563	3.23286206684294	NA	18.02214014	2.8916010098341	303	7	43	0	FALSE	60.56125007	NA	0	1	NA	0	NA	21	12	NA	NA	NA	NA	85.5	86.7179487179487	87.0769230769231	85.2683191998261	78.4819786491914	2010	07-Apr	18066
1069	2	42.40842	-72.39382	28.169014084507	3.33822258250077	NA	500.989900803	6.21658594280384	302	7	43	0	FALSE	67.02902086	NA	1	1	NA	0	NA	5	3	NA	NA	NA	NA	85.3333333333333	86.9350649350649	87.3717948717949	86.0145557245275	81.1266518659478	2010	07-Apr	ce48
1070	2	42.40784	-72.39365	33.8028169014085	3.52054413929472	NA	435.081658399	6.07553373392888	303	7	43	0	FALSE	NA	NA	1	1	NA	0	NA	10	230	NA	NA	NA	NA	86.6666666666667	86.6666666666667	87.3012820512821	85.9496090356212	81.1573604060914	2010	07-Apr	18065
1071	2	42.40627	-72.39606	36.6197183098592	3.60058684696826	NA	373.677218829	5.92339237351201	305	7	32	0	FALSE	67.70953598	NA	0	1	NA	0	NA	5	77	NA	NA	NA	NA	83.3333333333333	86.9871794871795	86.3569131832797	86.3971323050185	84.0547452969774	2010	07-Apr	-20
1075	2	42.23737	-72.64137	85.9154929577465	4.45336417312009	NA	108.162821919	4.68363770218175	143	3	41	0	FALSE	218.7762062	NA	1	1	NA	1	NA	500	5	NA	NA	NA	NA	86	81.2179487179487	63.0830670926518	61.6728301065913	62.0471159940841	2010	13-Apr	ce50
1134	2	42.47638	-72.51205	47.887323943662	3.86885083356294	NA	18.8453314268	2.93626521355304	127	3	32	0	FALSE	NA	NA	1	1	NA	0	NA	34	104	NA	NA	NA	NA	61	76.8888888888889	78.9809523809524	83.1152254410804	81.6932502376677	2010	10-Apr	12492
