# Supplementary material for: The reach of road salt into vernal pools and the response of amphibians
Source: PLoS One. 2025 Oct 23;20(10):e0329680. doi: 10.1371/journal.pone.0329680 (PMC12548906; doi:10.1371/journal.pone.0329680)
Supplement: S1 Appendix — (ZIP) [file pone.0329680.s001.zip › file_descriptions.csv]

File Number	Type	Filename	Description
1	R Code	SCRIPT_VP_Salt_MS_revision_v37.R	Script for running all analyses associated with manuscript.
2	R Code	SOURCE_VP_Salt_MS.R	Source script necessary to run main script.
3	Dataset	Data_Salt_MS_v9_norarespecies.csv	Original data associated with this study, first visits to each site.
4	Dataset	revisitData_Salt_MS_v10_norarespecies.csv	Original data associated with this study, revisits to each site.
5	Figure	Fig1.tif	Figure included in manuscript.
6	Figure	Fig2.tif	Figure included in manuscript.
7	Figure	Fig3.tif	Figure included in manuscript.
8	Figure	Fig4.tif	Figure included in manuscript.
9	Figure	only_VPindicators_pond_salt_zone.tif	Supplemental figure including only ponds with vernal pool indicator species.
10	Table	lmer_coef.csv	Output parameter estimates produced by R script and incorporated into MS.
11	Table	Spotted_abb_table.csv	Output parameter estimates produced by R script and incorporated into MS.
12	Table	Spotted_occ_table.csv	Output parameter estimates produced by R script and incorporated into MS.
13	Table	woodfrog_abb_table.csv	Output parameter estimates produced by R script and incorporated into MS.
14	Table	Woodfrog_occ_table.csv	Output parameter estimates produced by R script and incorporated into MS.
15	R Object	pcount_out_sp.R	R Object stored as output within analysis as an optional bypass to processor-intensive step.
16	R Object	pcount_out_wdf.R	R Object stored as output within analysis as an optional bypass to processor-intensive step.
17	R Object	parboot_pcount_out_sp.R	R Object stored as output within analysis as an optional bypass to processor-intensive step.
18	R Object	parboot_pcount_out_wdf.R	R Object stored as output within analysis as an optional bypass to processor-intensive step.
19	R Object	road_codes.R	R Object stored as output within analysis to bypass archival of large-volume GIS data.
20	R Object	codes_1830.R	R Object stored as output within analysis to bypass archival of large-volume GIS data.
21	R Object	vp_1830_lulc.R	R Object stored as output within analysis to bypass archival of large-volume GIS data.
22	R Object	vp_1830_woodland.R	R Object stored as output within analysis to bypass archival of large-volume GIS data.
23	R Object	vp_2008_woody.R	R Object stored as output within analysis to bypass archival of large-volume GIS data.
24	R Object	vp_nlcd.R	R Object stored as output within analysis to bypass archival of large-volume GIS data.
25	GIS Data	pvp_roadist_mass.dbf	Input GIS data on roads in Massachusetts, from state-managed layers.
26	GIS Data	pvp_roadist_W_mass.dbf	Input GIS data on roads in Massachusetts, from state-managed layers.
27	Table	road_dist_10m_MA_freq.csv	Output of the distribution of distance from road for each cell in Massachusetts.
28	GIS Data	nlcd_crop.tif	National Land Cover Database layer cropped to our region.
29	Table	nlcd_classes.csv	Lookup table for NLCD classes
30	Table	road_lookup_table.csv	Lookup table for MassDOT road classes
