# Supplementary material for: The reach of road salt into vernal pools and the response of amphibians
Source: PLoS One. 2025 Oct 23;20(10):e0329680. doi: 10.1371/journal.pone.0329680 (PMC12548906; doi:10.1371/journal.pone.0329680)
Supplement: S1 Appendix — (ZIP) [file pone.0329680.s001.zip › lmer_coef.csv]

	par.MN	par.SD	Estimate	Std..Error	df	t.value	Pr...t..
(Intercept)			4.41	0.595	1.05	7.42	0.0777
log.droad	4.9	1.23	-0.244	0.0413	483	-5.91	6.56e-09
forest	61.5	30	-0.284	0.0412	483	-6.88	1.83e-11
elev	289	159	-0.592	0.0726	471	-8.15	3.23e-15
soil2			0.172	0.13	483	1.32	0.186
soil3			-0.327	0.114	484	-2.86	0.0044
soil4			-0.149	0.309	483	-0.482	0.63
lith.solute1			0.353	0.106	484	3.32	0.000972
Random Effect: CT River Valley - Intercept			-0.577
Random Effect: Berkshires - Intercept			0.577
