# Supplementary material for: The reach of road salt into vernal pools and the response of amphibians
Source: PLoS One. 2025 Oct 23;20(10):e0329680. doi: 10.1371/journal.pone.0329680 (PMC12548906; doi:10.1371/journal.pone.0329680)
Supplement: S1 Appendix — (ZIP) [file pone.0329680.s001.zip › nlcd_classes.csv]

value	class
11	Open Water
21	Developed, Open Space
22	Developed, Low Intensity
23	Developed, Medium Intensity
24	Developed, High Intensity
31	Barren Land (Rock/Sand/Clay)
41	Deciduous Forest
42	Evergreen Forest
43	Mixed Forest
52	Shrub/Scrub
71	Grassland/Herbaceous
81	Pasture/Hay
82	Cultivated Crops
90	Woody Wetlands
95	Emergent Herbaceous Wetlands
