# Supplementary material for: The reach of road salt into vernal pools and the response of amphibians
Source: PLoS One. 2025 Oct 23;20(10):e0329680. doi: 10.1371/journal.pone.0329680 (PMC12548906; doi:10.1371/journal.pone.0329680)
Supplement: S1 Appendix — (ZIP) [file pone.0329680.s001.zip › revisitData_Salt_MS_v10_norarespecies.csv]

eo	type	lat	lon	tds	log.tds	forest	droad	log.droad	elev	soil	lith.code	lith.solute	berkshires	perim	shape	sp_binary	wdf_binary	jeff_binary	fairy	marble	sp	wdf	jeff	fairy.error	unksp.error	wdf.error	canopy30m	canopy150m	canopy300m	canopy1150m	canopy1650m	year	date	pvp_id
564	4	42.43368	-72.99196	22.5352112676056	3.11507903118656	45	31.4546047647	3.44854538784052	456	3	33	0	TRUE	257.54	3.4	1	1	NA	0	NA	7	1	NA	NA	NA	NA	74.25	67.9125	75.3035143769968	78.8010448410971	77.853158673146	2009	04-May	28587
565	4	42.45142	-73.04335	126.760563380282	4.84229997927704	57	11.4795400831	2.44056632764116	594	3	33	0	TRUE	133.51	5	1	1	NA	0	NA	39	16	NA	NA	NA	NA	62.6666666666667	70.0128205128205	71.064308681672	75.428882122662	75.5111486843496	2009	04-May	18327
566	4	42.47416	-73.06489	21.1267605633803	3.05054051004899	39	304.797584501	5.7196478989156	594	3	33	0	TRUE	202.24	3	1	1	NA	0	NA	7	55	NA	NA	NA	NA	52.25	49.0512820512821	61.4180064308682	77.5201481158789	78.4763413603718	2009	04-May	18337
570	4	42.37632	-73.30283	407.042253521127	6.00891699705921	100	33.2833688078	3.5050578370259	414	2	32	0	TRUE	37.92	2.7	1	0	NA	0	NA	9	0	NA	NA	NA	NA	88	85.253164556962	85.4063492063492	78.7080434782609	79.0512739190189	2009	04-May	12379
571	4	42.16907	-73.42606	366.197183098592	5.9031719399623	4.5	173.996768764	5.15903672872026	243	1	12	1	TRUE	118.5	1.1	0	0	NA	0	NA	0	0	NA	NA	NA	NA	67	57.9090909090909	43.5434083601286	55.3705153294194	54.3290363482671	2009	05-May	7445
572	4	42.22404	-73.22856	18.3098591549296	2.90743966640831	93.75	7.66106238358	2.03615066650897	542	3	61	0	TRUE	172.22	5	1	0	NA	0	NA	271	0	NA	NA	NA	NA	82.5	85	84.8903225806452	83.0219469795741	82.932255337138	2009	05-May	15249
575	4	42.20251	-73.14885	39.4366197183099	3.67469481912198	99.75	35.3905904893	3.56644597942021	480	3	43	0	TRUE	387.89	19	1	1	NA	0	NA	10	3	NA	NA	NA	NA	82.25	81.45	77.5382165605096	76.3882480957563	77.4363578747227	2009	05-May	17738
576	4	42.17764	-73.23493	152.112676056338	5.024621536071	1.25	357.353645233	5.87872589434993	352	3	12	1	TRUE	35.55	3	1	0	NA	0	NA	2	0	NA	NA	NA	NA	67.5	74.9873417721519	71.6592356687898	63.1600695954763	69.9152309481027	2009	05-May	15245
577	4	42.19854	-73.16008	33.8028169014085	3.52054413929472	99.5	219.168142882	5.3898392109444	418	3	43	0	TRUE	124.82	2	1	1	NA	0	NA	3	1	NA	NA	NA	NA	84	84.1012658227848	79.7261146496815	78.986962190352	80.1049852133502	2009	05-May	17735
636	4	42.10227	-73.20018	90.1408450704225	4.50137339230645	15.125	21.1152332906	3.04999473689698	492	3	34	0	TRUE	205.4	1.4	1	0	NA	0	NA	4	0	NA	NA	NA	NA	54.3333333333333	56.6455696202532	62.3099041533546	77.7944372012169	77.7078711040676	2009	05-May	15725
682	4	42.44343	-73.32555	257.746478873239	5.5519764617882	85	551.869292734	6.3133112297129	369	2	12	1	TRUE	109.81	3.5	1	0	NA	0	NA	2	0	NA	NA	NA	NA	85.6666666666667	88.3417721518987	80.8422712933754	73.6289130434783	66.3857127760752	2009	19-Apr	18527
683	4	42.47516	-73.30132	487.323943661972	6.1889290840045	95	132.932843367	4.88984406360787	347	2	12	1	TRUE	63.99	1.5	0	0	NA	0	NA	0	0	NA	NA	NA	NA	74.5	70.4415584415584	68.2645161290323	68.7696153010215	67.0716777672058	2009	19-Apr	18517
684	4	42.48146	-73.253	225.352112676056	5.4176641241806	100	221.092106642	5.39857938682812	349	2	12	1	TRUE	103.49	4	1	1	NA	0	NA	16	150	NA	NA	NA	NA	87	80.8717948717949	68.2051282051282	44.3938668986516	44.2008452192287	2009	19-Apr	18503
685	4	42.50733	-73.25681	521.12676056338	6.25599331458505	100	197.1148321	5.28378646297632	337	2	12	1	TRUE	63.2	1.1	1	1	NA	0	NA	3	34	NA	NA	NA	NA	82.3333333333333	57.6025641025641	43.5399361022364	53.5591561548499	51.8218020492236	2009	19-Apr	12202
686	4	42.56607	-73.25034	253.521126760563	5.53544715983699	100	112.085721131	4.71926394579202	441	2	32	0	TRUE	100.33	1.5	1	1	NA	0	NA	37	120	NA	NA	NA	NA	85.6666666666667	85.9736842105263	85.1479099678457	72.309415090237	74.1232818777754	2009	19-Apr	12212
687	4	42.1888	-73.14203	450.704225352113	6.11081130474055	4	67.4936653953	4.21203374747912	448	3	61	0	TRUE	48.98	7	1	0	NA	0	NA	22	0	NA	NA	NA	NA	51	64.9342105263158	74.4707792207792	78.7979116815314	77.1793489748468	2009	20-Apr	17721
688	4	42.05832	-73.34445	69.0140845070423	4.2343106070574	0	44.20965315	3.78894316229731	197	3	12	1	TRUE	254.38	4.5	0	1	NA	0	NA	0	101	NA	NA	NA	NA	0	3.43589743589744	12.9487179487179	35.5828621139626	40.0930134235282	2009	20-Apr	21670
689	4	42.27607	-73.0936	84.5070422535211	4.43683487116888	65.75	25.4534931024	3.23685298711054	565	3	33	0	TRUE	86.9	2	1	1	NA	0	NA	1	171	NA	NA	NA	NA	60.3333333333333	71.8051948051948	79.0289389067524	79.2260378178657	77.9876295199831	2009	20-Apr	1780
690	4	42.26205	-73.04651	42.2535211267606	3.74368769060893	18.75	208.680576346	5.34080474001544	392	3	61	0	TRUE	339.7	6	1	1	NA	0	NA	1	13	NA	NA	NA	NA	71.3333333333333	72.2948717948718	71.5127388535032	75.4254948879704	74.7370534770662	2009	20-Apr	1760
692	4	42.3401	-73.39419	405.633802816901	6.00545078908272	77	143.347005301	4.96526830129149	278	1	12	1	TRUE	383.15	3	0	1	NA	0	NA	0	4	NA	NA	NA	NA	62.6666666666667	51.2236842105263	40.525641025641	49.2275097783572	56.1646399492439	2009	20-Apr	26836
693	4	42.34427	-73.40094	1070.42253521127	6.97580874222715	97.5	72.0231611581	4.27698775003864	276	1	12	1	TRUE	264.65	3.3	1	1	NA	0	NA	1	23	NA	NA	NA	NA	75.6666666666667	41.5949367088608	47.7310126582278	53.6557947379865	61.2001690081335	2009	20-Apr	26837
694	4	42.46732	-73.09661	16.9014084507042	2.82739695873478	55.75	359.497848955	5.88470819370787	501	3	33	0	TRUE	251.22	1.5	1	1	NA	0	NA	5	1	NA	NA	NA	NA	43.6666666666667	74.2820512820513	75.1057692307692	73.7642453240539	70.7640093042927	2009	16-Apr	10823
695	4	42.43097	-73.15707	21.1267605633803	3.05054051004899	100	817.57661455	6.70634461648412	590	3	33	0	TRUE	151.68	2	0	1	NA	0	NA	0	200	NA	NA	NA	NA	80.3333333333333	82.3333333333333	84.4728434504792	83.8207916485429	83.6376122556788	2009	15-Apr	10836
696	4	42.40016	-73.08178	36.6197183098592	3.60058684696826	100	493.585754768	6.20169661230438	547	3	33	0	TRUE	107.44	1.7	0	1	NA	0	NA	0	153	NA	NA	NA	NA	85.3333333333333	84.0897435897436	84.1246006389776	81.7660360948032	80.9880612783941	2009	15-Apr	18434
697	4	42.4084	-73.0498	88.7323943661972	4.48562503533831	34.5	60.6120483804	4.10449369147197	544	3	33	0	TRUE	97.96	2.3	1	1	NA	0	NA	9	96	NA	NA	NA	NA	77	64.1923076923077	62.0412698412698	76.0395996518712	78.0999471737982	2009	15-Apr	18320
698	4	42.18857	-73.18183	56.3380281690141	4.03136976306071	97.5	47.6844871491	3.86460612799978	506	3	33	0	TRUE	616.99	1.2	1	1	NA	0	NA	30	0	NA	NA	NA	NA	50	68.3205128205128	79.6794871794872	82.7377477673709	74.9860656602977	2009	16-Apr	15240
700	4	42.17242	-73.46698	292.957746478873	5.68002838864809	47	17.3953509724	2.85620298502583	293	1	32	0	TRUE	61.62	2	1	0	NA	0	NA	71	0	NA	NA	NA	NA	63.6666666666667	82.8333333333333	84.775641025641	74.6248368856024	72.8040583386176	2009	16-Apr	7454
701	4	42.15046	-73.43265	538.028169014084	6.28791091755335	80	182.788940951	5.2083321591101	229	1	12	1	TRUE	133.51	2	0	0	NA	0	NA	0	0	NA	NA	NA	NA	75.75	75.475	71.6857142857143	67.1601741022851	65.6515999577569	2009	16-Apr	7439
702	4	42.112	-73.35489	501.408450704225	6.21742103979881	87.5	103.968656912	4.64408947787239	201	3	12	1	TRUE	60.04	1.5	0	1	NA	0	NA	0	22	NA	NA	NA	NA	67.6666666666667	62.1315789473684	54.875	49.4607523374647	44.6715660357407	2009	16-Apr	21726
703	4	42.49583	-73.2892	92.9577464788732	4.5321450509732	96.25	288.104878028	5.6633245736653	375	2	12	1	TRUE	142.2	3	1	1	NA	0	NA	5	153	NA	NA	NA	NA	84.6666666666667	81.4556962025316	70.3809523809524	67.769347826087	68.87617538299	2009	16-Apr	18522
704	4	42.17728	-73.25564	246.478873239437	5.50727628287029	9.25	2.41760731531	0.882778338387981	362	3	12	1	TRUE	143.78	4	1	1	NA	0	NA	3	200	NA	NA	NA	NA	59.6666666666667	61.0253164556962	64.2095238095238	68.2632151403089	66.7146782204375	2009	06-Apr	15251
705	4	42.23523	-73.19698	197.183098591549	5.28413273155608	0	219.726805176	5.39238498003193	281	3	12	1	TRUE	71.1	4	1	0	NA	0	NA	2	0	NA	NA	NA	NA	34.3333333333333	37.5897435897436	46.5737179487179	59.0976723950402	65.527572364251	2009	06-Apr	25174
706	4	42.09095	-73.40668	323.943661971831	5.78056961786997	100	145.433131594	4.97971640430028	223	3	12	1	TRUE	127.98	1.5	1	1	NA	0	NA	7	170	NA	NA	NA	NA	84.5	65.0379746835443	64.1783439490446	73.3587902523934	72.5987954353339	2009	06-Apr	21775
707	4	42.46982	-73.09164	38.0281690140845	3.63832717495111	100	18.092252263	2.89548379486351	499	3	33	0	TRUE	246.48	3	1	0	NA	0	NA	1	0	NA	NA	NA	NA	84	74.05	68.1492063492064	78.5413223140496	75.619359611117	2009	05-Apr	10808
708	4	42.51333	-73.24675	183.098591549296	5.21002475940236	62.5	39.8647104959	3.68549148381596	360	3	12	1	TRUE	173.8	2.5	0	1	NA	0	NA	0	36	NA	NA	NA	NA	85	41.0921052631579	57.5548387096774	56.3168769030013	51.7564739456717	2009	05-Apr	12203
709	4	42.21946	-73.40398	281.69014084507	5.64080767549481	56.25	95.3667802305	4.5577303021999	236	2	12	1	TRUE	174.59	2.5	0	0	NA	0	NA	0	0	NA	NA	NA	NA	64	62.3333333333333	53.9260450160772	50.988475755599	53.5123085050185	2009	05-Apr	9180
710	4	42.37911	-73.29243	154.929577464789	5.04297067473919	95	428.536390238	6.06037565914139	436	2	32	0	TRUE	118.5	1.5	0	1	NA	0	NA	0	176	NA	NA	NA	NA	89.5	89.4556962025316	89.2715654952077	79.7531535450196	75.1566430609872	2009	05-Apr	12381
711	4	42.47578	-73.3009	450.704225352113	6.11081130474055	98.75	153.869114634	5.0361023360656	347	2	12	1	TRUE	135.09	4	1	0	NA	0	NA	4	0	NA	NA	NA	NA	77	75.55	63.7570977917981	69.4828260869565	67.2314521242866	2009	05-Apr	18518
712	4	42.31375	-73.2354	873.239436619718	6.77220978698591	5	37.8865216047	3.63459541835401	292	3	12	1	TRUE	105.07	2.2	0	0	NA	0	NA	0	0	NA	NA	NA	NA	47.3333333333333	38.6075949367089	47.5331230283912	56.3941304347826	57.8243128964059	2009	06-Apr	12256
713	4	42.39344	-73.33468	416.901408450704	6.03284976327084	22.06666667	110.830957394	4.70800613415141	360	1	12	1	TRUE	160.37	1.9	0	0	NA	0	NA	0	0	NA	NA	NA	NA	68.5	59.5844155844156	60.9322580645161	61.8672316384181	63.2694218370151	2009	25-Apr	20465
714	4	42.38165	-73.24274	135.211267605634	4.90683850041461	71.25	261.466194481	5.56630499974093	290	3	12	1	TRUE	206.98	3.2	0	1	NA	0	NA	0	0	NA	NA	NA	NA	70	69.948051948052	71.1193548387097	69.4043062200957	69.8935855436965	2009	24-Apr	12356
715	4	42.43994	-73.1199	463.380281690141	6.13854805971215	53.25	36.7005242177	3.60279103881955	441	3	33	0	TRUE	238.58	3	1	1	NA	0	NA	5	63	NA	NA	NA	NA	56.3333333333333	47.7974683544304	25.4	48.7163043478261	57.0483836889922	2009	24-Apr	10833
717	4	42.3781	-73.34275	119.718309859155	4.78514156543709	0	221.929604176	5.40236023327967	354	1	12	1	TRUE	188.81	NA	0	1	NA	0	NA	0	1	NA	NA	NA	NA	52.6666666666667	28.8717948717949	32.9548387096774	53.1565898216616	60.5582919353134	2009	24-Apr	20463
718	4	42.20385	-73.34595	515.492957746479	6.24512364234814	0.25	21.4387175456	3.06519851844341	212	2	12	1	TRUE	93.22	1.8	0	0	NA	0	NA	0	0	NA	NA	NA	NA	56	41.5789473684211	37.4239482200647	51.6469565217391	59.3841031603425	2009	24-Apr	9133
719	4	42.21931	-73.42191	352.112676056338	5.86395122680902	96.25	220.116804056	5.39415833298748	285	1	12	1	TRUE	217.25	4	0	0	NA	0	NA	0	0	NA	NA	NA	NA	75.75	77.0759493670886	73.2929936305732	52.9351327818894	58.1808387028626	2009	24-Apr	317
721	4	42.08958	-73.48582	129.577464788732	4.86427888599582	100	1351.88018974	7.20925163561997	532	1	32	0	TRUE	68.73	2.8	1	1	NA	0	NA	83	175	NA	NA	NA	NA	85	84.075	83.9713375796178	83.9588504245591	83.5299957752429	2009	25-Apr	15311
723	4	42.16666	-73.44032	380.281690140845	5.94091226794515	100	158.174111374	5.06369639702444	260	1	12	1	TRUE	294.67	4	1	0	NA	0	NA	5	0	NA	NA	NA	NA	85	76.8571428571429	66.4822006472492	56.6418007829491	52.7278588036356	2009	25-Apr	7444
724	4	42.141	-73.4266	443.661971830986	6.09506294777241	90.25	29.822264854	3.39525525729084	246	1	12	1	TRUE	177.75	4	1	0	NA	0	NA	9	0	NA	NA	NA	NA	82.3333333333333	78.8589743589744	81.758064516129	67.2112247117686	70.2509513742072	2009	25-Apr	7435
725	4	42.2858	-73.40289	436.619718309859	6.07906260642597	87.75	110.853000447	4.70820500332793	334	1	34	0	TRUE	160.37	1.5	1	0	NA	0	NA	33	0	NA	NA	NA	NA	72	72.8076923076923	73.5987261146497	73.1675005438329	76.5825058102683	2009	24-Apr	26843
726	4	42.13562	-73.40326	12.6760563380282	2.539714886283	89	171.955363475	5.14723492845346	218	3	12	1	TRUE	222.78	1.5	1	0	NA	0	NA	17	0	NA	NA	NA	NA	84	57.2692307692308	45.5047923322684	56.0089285714286	60.729153472662	2009	25-Apr	21783
727	4	42.2501	-73.41933	457.746478873239	6.12631549127651	70.75	254.809261222	5.54051527006259	261	1	12	1	TRUE	120.08	3	1	0	NA	0	NA	14	0	NA	NA	NA	NA	79	80.8227848101266	77.1178343949045	65.8559008911106	68.6736030421464	2009	25-Apr	312
