# Supplementary material for: The reach of road salt into vernal pools and the response of amphibians
Source: PLoS One. 2025 Oct 23;20(10):e0329680. doi: 10.1371/journal.pone.0329680 (PMC12548906; doi:10.1371/journal.pone.0329680)
Supplement: S1 Appendix — (ZIP) [file pone.0329680.s001.zip › road_dist_10m_MA_freq.csv]

	value	count
1	0	9608542
2	10	12747497
3	14	4566434
4	20	7071662
5	22	4284882
6	28	3855013
7	30	3911902
8	32	2465470
9	36	3501768
10	40	3348658
11	41	2109456
12	42	1214024
13	45	1999284
14	50	4996533
15	51	978568
16	54	1754024
17	57	1018714
18	58	1675637
19	60	1870435
20	61	869421
21	63	1559249
22	64	1044936
23	67	1492612
24	70	1674899
25	71	1610071
26	72	882855
27	73	741979
28	76	1342957
29	78	904423
30	80	1492814
31	81	1480969
32	82	672502
33	85	1717745
34	86	422459
35	89	1175799
36	90	1098059
37	91	433709
38	92	1371400
39	94	699897
40	95	588636
41	98	1074924
42	99	443715
43	100	1757659
44	102	549922
45	103	638865
46	104	541525
47	106	673715
48	108	1144609
49	110	1279409
50	112	1093942
51	113	386465
52	114	809718
53	117	1054581
54	120	1777301
55	121	528584
56	122	614348
57	124	453215
58	125	527504
59	126	448127
60	127	344237
61	128	282074
62	130	1852450
63	132	295769
64	133	422181
65	134	488190
66	135	385803
67	136	671986
68	139	882013
69	140	843530
70	141	579981
71	142	247420
72	143	711527
73	144	243224
74	146	380931
75	148	443921
76	149	723897
77	150	1013817
78	151	253682
79	152	407889
80	153	481515
81	155	357173
82	156	494315
83	157	296704
84	158	567050
85	160	731229
86	161	628164
87	162	207935
88	163	540352
89	164	208182
90	165	327861
91	166	482218
92	168	324638
93	170	1397000
94	171	407717
95	172	194338
96	173	215032
97	175	758056
98	177	584489
99	178	186843
100	179	253662
101	180	1037107
102	181	160332
103	182	202402
104	184	1015205
105	186	176787
106	187	281852
107	188	238056
108	189	174744
109	190	801993
110	191	402688
111	192	579552
112	193	164744
113	194	349711
114	196	266269
115	197	386468
116	198	280095
117	199	261521
118	200	647134
119	201	353919
120	202	483344
121	204	173862
122	205	230520
123	206	680534
124	208	151637
125	209	244593
126	210	664070
127	211	278218
128	212	457565
129	213	100736
130	214	306605
131	215	336395
132	216	301726
133	218	231692
134	219	400403
135	220	636186
136	221	288605
137	222	256049
138	224	336516
139	225	267390
140	226	289069
141	227	92270
142	228	590287
143	230	534777
144	231	270390
145	232	114207
146	233	604888
147	234	210257
148	235	141708
149	236	123876
150	237	169439
151	238	263064
152	239	122571
153	240	673435
154	241	174344
155	242	444406
156	243	133318
157	244	233277
158	245	133572
159	246	160184
160	247	364072
161	248	226773
162	250	626972
163	251	293555
164	252	211339
165	253	234989
166	255	466684
167	256	269123
168	257	123631
169	258	107780
170	259	148752
171	260	535073
172	261	185649
173	262	428432
174	263	93055
175	264	294306
176	265	116441
177	266	204040
178	267	116702
179	268	140905
180	269	469933
181	270	355156
182	271	75353
183	272	307011
184	273	268816
185	275	303027
186	276	123671
187	277	306412
188	278	140570
189	279	202870
190	280	366125
191	281	71218
192	282	369887
193	283	312290
194	284	166216
195	285	89706
196	286	306510
197	287	53436
198	288	178761
199	289	102368
200	290	372231
201	291	350499
202	292	248862
203	293	77498
204	294	268223
205	295	158782
206	296	97123
207	297	295909
208	298	153750
209	300	478594
210	301	275430
211	302	81117
212	303	73368
213	304	374301
214	305	167776
215	306	145157
216	307	78706
217	308	170130
218	309	145793
219	310	379882
220	311	303776
221	312	52211
222	313	254985
223	314	226356
224	316	235268
225	318	319783
226	319	107834
227	320	405911
228	321	104418
229	322	269422
230	323	122021
231	324	134903
232	325	66560
233	326	324981
234	327	44580
235	328	182025
236	329	69240
237	330	337376
238	331	225119
239	332	263263
240	333	97334
241	334	105611
242	335	223589
243	336	138402
244	337	76026
245	338	130664
246	339	61599
247	340	411815
248	341	185760
249	342	208547
250	344	199648
251	345	201195
252	347	241927
253	348	103132
254	349	185714
255	350	257057
256	351	147373
257	352	157097
258	353	76099
259	354	243029
260	355	175694
261	356	39461
262	357	126174
263	358	193542
264	359	67035
265	360	159887
266	361	344094
267	362	185446
268	363	50808
269	364	176774
270	365	50234
271	366	55036
272	367	213327
273	368	117890
274	369	142163
275	370	240688
276	371	189569
277	372	151461
278	373	100088
279	374	90616
280	375	139262
281	376	185605
282	377	122763
283	378	34568
284	379	111262
285	380	249650
286	381	178055
287	382	114493
288	383	202323
289	384	33234
290	385	136600
291	386	199981
292	388	105123
293	389	215861
294	390	163974
295	391	177804
296	392	114429
297	393	76667
298	394	155394
299	395	42063
300	396	192159
301	397	66299
302	398	207837
303	399	28971
304	400	265149
305	401	30550
306	402	173171
307	403	177584
308	404	64776
309	405	138587
310	406	68521
311	407	81401
312	408	149556
313	409	27128
314	410	291855
315	411	142255
316	412	146549
317	413	64266
318	414	106305
319	415	30500
320	416	150535
321	417	72358
322	418	130743
323	419	58344
324	420	255153
325	421	86384
326	422	146618
327	423	30173
328	424	197373
329	425	112934
330	426	60733
331	427	96855
332	428	60477
333	429	48078
334	430	280319
335	431	93593
336	432	82118
337	433	118842
338	434	148099
339	435	22954
340	436	86373
341	437	96497
342	438	109164
343	439	125069
344	440	194069
345	441	85117
346	442	47539
347	443	121978
348	444	129381
349	446	152347
350	447	119271
351	448	63813
352	449	116556
353	450	134071
354	451	54942
355	452	142398
356	453	130346
357	454	53670
358	455	109270
359	456	82692
360	457	68788
361	458	46744
362	459	85533
363	460	189744
364	461	143123
365	462	88320
366	463	75225
367	464	44491
368	465	112393
369	466	86397
370	467	71067
371	468	70312
372	469	71139
373	470	190727
374	471	74127
375	472	81478
376	473	48539
377	474	175514
378	475	99113
379	476	18983
380	477	48906
381	478	69051
382	479	93580
383	480	136294
384	481	127187
385	482	34949
386	483	134346
387	484	78794
388	485	83781
389	486	18096
390	487	52479
391	488	176538
392	489	30615
393	490	174144
394	491	37063
395	492	122464
396	493	40377
397	494	74058
398	495	79422
399	496	114021
400	497	61908
401	498	56086
402	499	19802
403	500	165362
404	501	58979
405	502	149922
406	503	50212
407	504	56809
408	505	65687
409	506	88302
410	507	33210
411	508	57078
412	509	57914
413	510	189064
414	511	56437
415	512	90306
416	513	32556
417	514	80430
418	515	65549
419	516	93956
420	517	41662
421	518	21162
422	519	108751
423	520	135150
424	521	14187
425	522	116885
426	523	73454
427	524	74176
428	525	60328
429	526	63846
430	527	16722
431	528	102994
432	529	29496
433	530	142975
434	531	45391
435	532	107259
436	533	68323
437	534	31673
438	535	62632
439	536	47808
440	537	66275
441	538	73252
442	539	69517
443	540	78735
444	541	122771
445	542	50338
446	543	32810
447	544	57190
448	545	47202
449	546	103295
450	547	56172
451	548	38890
452	549	32792
453	550	124595
454	551	63424
455	552	86128
456	553	41440
457	554	54113
458	555	71572
459	556	36869
460	557	44120
461	558	39596
462	559	89324
463	560	110443
464	561	67519
465	562	23901
466	563	69090
467	564	63440
468	565	26261
469	566	96509
470	567	25668
471	568	42464
472	569	73330
473	570	89789
474	571	47505
475	572	57660
476	573	81381
477	574	44793
478	575	33057
479	576	48000
480	577	66115
481	578	30145
482	579	39152
483	580	109356
484	581	68054
485	582	77937
486	583	38409
487	584	22544
488	585	61163
489	586	35244
490	587	69701
491	588	41884
492	589	43699
493	590	89583
494	591	59226
495	592	59738
496	593	10472
497	594	66136
498	595	81249
499	596	20030
500	597	40769
501	598	44556
502	599	45232
503	600	85472
504	601	53162
505	602	65663
506	603	17760
507	604	83765
508	605	36707
509	606	21227
510	607	42122
511	608	62475
512	609	33504
513	610	84630
514	611	50210
515	612	27615
516	613	49338
517	614	55853
518	615	33477
519	616	42783
520	617	57824
521	618	45490
522	619	15774
523	620	79851
524	621	35076
525	622	71346
526	623	32975
527	624	57880
528	625	16684
529	626	74123
530	627	8032
531	628	43192
532	629	24275
533	630	86195
534	631	56703
535	632	43119
536	633	46266
537	634	15973
538	635	37496
539	636	66688
540	637	18927
541	638	40990
542	639	23548
543	640	88119
544	641	43903
545	642	24196
546	643	31424
547	644	65067
548	645	46653
549	646	29901
550	647	12316
551	648	54002
552	649	29401
553	650	62578
554	651	50983
555	652	33467
556	653	46106
557	654	26927
558	655	44546
559	656	21639
560	657	28963
561	658	56924
562	659	32970
563	660	53808
564	661	41343
565	662	42902
566	663	27172
567	664	27826
568	665	46458
569	666	42424
570	667	33672
571	668	19477
572	669	34546
573	670	37414
574	671	61606
575	672	46010
576	673	18487
577	674	45411
578	675	33948
579	676	24772
580	677	39712
581	678	11817
582	679	33072
583	680	79482
584	681	28755
585	682	36982
586	683	18761
587	684	45701
588	685	22997
589	686	39553
590	687	29318
591	688	16362
592	689	46428
593	690	43213
594	691	40071
595	692	17825
596	693	45574
597	694	40927
598	695	20737
599	696	41728
600	697	11311
601	698	23892
602	699	35855
603	700	61571
604	701	20270
605	702	51585
606	703	30319
607	704	15856
608	705	22348
609	706	27562
610	707	39980
611	708	35156
612	709	19841
613	710	41897
614	711	32178
615	712	35433
616	713	30348
617	714	27783
618	715	15147
619	716	46212
620	717	19086
621	718	32331
622	719	8874
623	720	52500
624	721	42342
625	722	35494
626	723	14515
627	724	38034
628	725	16793
629	726	23347
630	727	20544
631	728	32128
632	729	27211
633	730	45682
634	731	25559
635	732	36681
636	733	17404
637	734	30084
638	735	24423
639	736	19330
640	737	18932
641	738	41058
642	739	11632
643	740	45118
644	741	25491
645	742	35155
646	743	36366
647	744	15294
648	745	21600
649	746	13831
650	747	34870
651	748	16743
652	749	13136
653	750	52555
654	751	22728
655	752	34003
656	753	23904
657	754	16705
658	755	16165
659	756	25780
660	757	32947
661	758	18489
662	759	13361
663	760	44533
664	761	21443
665	762	30540
666	763	19062
667	764	22553
668	765	28840
669	766	16319
670	767	22447
671	768	16842
672	769	28109
673	770	27642
674	771	31397
675	772	26625
676	773	14429
677	774	26734
678	775	24663
679	776	15335
680	777	10087
681	778	33962
682	779	23849
683	780	29036
684	781	21908
685	782	22822
686	783	22399
687	784	24088
688	785	21313
689	786	19523
690	787	15543
691	788	22625
692	789	16273
693	790	19310
694	791	30281
695	792	32755
696	793	18676
697	794	21918
698	795	9340
699	796	30007
700	797	9630
701	798	19581
702	799	17207
703	800	28552
704	801	30000
705	802	21034
706	803	15688
707	804	18443
708	805	19246
709	806	21160
710	807	13908
711	808	20585
712	809	6254
713	810	48580
714	811	10457
715	812	15144
716	813	27571
717	814	20496
718	815	16939
719	816	19633
720	817	11992
721	818	15481
722	819	16771
723	820	33448
724	821	14945
725	822	22586
726	823	19099
727	824	13543
728	825	16951
729	826	13777
730	827	20203
731	828	13497
732	829	18739
733	830	31105
734	831	7161
735	832	35414
736	833	4859
737	834	19344
738	835	21979
739	836	15895
740	837	15277
741	838	12526
742	839	12987
743	840	20355
744	841	27342
745	842	22910
746	843	12397
747	844	14807
748	845	18062
749	846	16325
750	847	9984
751	848	7484
752	849	21640
753	850	28177
754	851	23421
755	852	13369
756	853	7315
757	854	24653
758	855	9021
759	856	18842
760	857	14192
761	858	10997
762	859	14383
763	860	26959
764	861	17621
765	862	6613
766	863	26171
767	864	13494
768	865	12990
769	866	13431
770	867	10913
771	868	20258
772	869	4317
773	870	28103
774	871	20845
775	872	12628
776	873	17245
777	874	7882
778	875	10431
779	876	11412
780	877	24538
781	878	12329
782	879	10169
783	880	19666
784	881	20888
785	882	13828
786	883	12002
787	884	10489
788	885	19470
789	886	16232
790	887	5646
791	888	14152
792	889	5838
793	890	24875
794	891	19409
795	892	12765
796	893	13511
797	894	12321
798	895	13072
799	896	14312
800	897	7902
801	898	14402
802	899	16514
803	900	21120
804	901	14680
805	902	10850
806	903	8339
807	904	18004
808	905	10233
809	906	11871
810	907	9014
811	908	18406
812	909	6856
813	910	20729
814	911	10658
815	912	19211
816	913	9046
817	914	18831
818	915	8359
819	916	4951
820	917	13233
821	918	14554
822	919	10623
823	920	19215
824	921	15267
825	922	12651
826	923	10011
827	924	12976
828	925	4845
829	926	15070
830	927	13219
831	928	10727
832	929	5622
833	930	23966
834	931	10710
835	932	12155
836	933	10984
837	934	12141
838	935	12260
839	936	14060
840	937	6067
841	938	5935
842	939	13760
843	940	22391
844	941	8487
845	942	10294
846	943	9921
847	944	14928
848	945	7429
849	946	11772
850	947	4481
851	948	14644
852	949	14033
853	950	13813
854	951	10015
855	952	8515
856	953	14515
857	954	8066
858	955	13090
859	956	8147
860	957	8799
861	958	9663
862	959	9307
863	960	17595
864	961	5741
865	962	14703
866	963	13939
867	964	6182
868	965	9946
869	966	10669
870	967	6556
871	968	10415
872	969	9495
873	970	15113
874	971	14426
875	972	7098
876	973	10527
877	974	6304
878	975	12039
879	976	9440
880	977	11224
881	978	4379
882	979	10678
883	980	14940
884	981	9106
885	982	9859
886	983	7702
887	984	12105
888	985	10454
889	986	5719
890	987	8936
891	988	8708
892	989	4406
893	990	23060
894	991	5508
895	992	9027
896	993	10955
897	994	6224
898	995	8217
899	996	9301
900	997	10140
901	998	8436
902	999	6711
903	1000	14078
904	1001	6620
905	1002	12546
906	1003	7256
907	1004	10635
908	1005	4121
909	1006	10412
910	1007	9140
911	1008	6464
912	1009	4394
913	1010	14681
914	1011	11284
915	1012	11883
916	1013	3846
917	1014	8328
918	1015	8766
919	1016	8036
920	1017	3988
921	1018	10325
922	1019	4593
923	1020	15338
924	1021	9011
925	1022	8369
926	1023	5008
927	1024	9436
928	1025	7221
929	1026	10967
930	1027	3839
931	1028	7096
932	1029	7785
933	1030	10395
934	1031	8695
935	1032	11065
936	1033	5942
937	1034	9101
938	1035	5113
939	1036	7512
940	1037	4810
941	1038	10482
942	1039	5992
943	1040	12406
944	1041	7582
945	1042	8343
946	1043	6147
947	1044	7787
948	1045	3722
949	1046	6106
950	1047	10634
951	1048	7558
952	1049	4312
953	1050	10252
954	1051	9740
955	1052	5677
956	1053	6917
957	1054	7384
958	1055	7373
959	1056	6254
960	1057	6465
961	1058	5738
962	1059	5261
963	1060	12353
964	1061	6874
965	1062	7949
966	1063	6057
967	1064	5290
968	1065	7764
969	1066	5377
970	1067	4919
971	1068	6279
972	1069	8151
973	1070	9753
974	1071	5214
975	1072	7771
976	1073	5832
977	1074	7186
978	1075	6757
979	1076	5392
980	1077	5359
981	1078	6321
982	1079	7279
983	1080	7352
984	1081	3599
985	1082	12079
986	1083	5500
987	1084	3564
988	1085	7046
989	1086	3471
990	1087	7576
991	1088	4863
992	1089	6823
993	1090	9606
994	1091	6592
995	1092	6649
996	1093	4617
997	1094	5638
998	1095	2706
999	1096	8585
1000	1097	5233
1001	1098	5924
1002	1099	4616
1003	1100	8391
1004	1101	7661
1005	1102	4585
1006	1103	4982
1007	1104	6433
1008	1105	7156
1009	1106	4493
1010	1107	4433
1011	1108	3258
1012	1109	6176
1013	1110	10711
1014	1111	5322
1015	1112	5057
1016	1113	4969
1017	1114	6948
1018	1115	4154
1019	1116	5220
1020	1117	2728
1021	1118	8642
1022	1119	3520
1023	1120	8345
1024	1121	4243
1025	1122	4121
1026	1123	6908
1027	1124	7567
1028	1125	3498
1029	1126	5761
1030	1127	3612
1031	1128	4661
1032	1129	5143
1033	1130	6551
1034	1131	5423
1035	1132	7494
1036	1133	4425
1037	1134	4546
1038	1135	4516
1039	1136	5730
1040	1137	3752
1041	1138	4369
1042	1139	3533
1043	1140	9713
1044	1141	5151
1045	1142	5405
1046	1143	3720
1047	1144	3321
1048	1145	6254
1049	1146	6357
1050	1147	2213
1051	1148	4763
1052	1149	4456
1053	1150	7202
1054	1151	5205
1055	1152	4093
1056	1153	4223
1057	1154	7744
1058	1155	3427
1059	1156	2951
1060	1157	4808
1061	1158	3663
1062	1159	3566
1063	1160	7971
1064	1161	4991
1065	1162	4946
1066	1163	4014
1067	1164	4446
1068	1165	4248
1069	1166	2477
1070	1167	6268
1071	1168	5349
1072	1169	2460
1073	1170	7190
1074	1171	2828
1075	1172	5798
1076	1173	4680
1077	1174	4969
1078	1175	3222
1079	1176	4888
1080	1177	4459
1081	1178	2252
1082	1179	3294
1083	1180	5539
1084	1181	7058
1085	1182	4275
1086	1183	4484
1087	1184	3182
1088	1185	4188
1089	1186	3601
1090	1187	4372
1091	1188	3912
1092	1189	3114
1093	1190	7329
1094	1191	3903
1095	1192	4041
1096	1193	3361
1097	1194	4478
1098	1195	4405
1099	1196	4853
1100	1197	1679
1101	1198	2676
1102	1199	5544
1103	1200	4988
1104	1201	4081
1105	1202	4929
1106	1203	4584
1107	1204	4316
1108	1205	3041
1109	1206	2788
1110	1207	3464
1111	1208	4484
1112	1209	3694
1113	1210	5471
1114	1211	3602
1115	1212	4795
1116	1213	3923
1117	1214	2452
1118	1215	3504
1119	1216	3728
1120	1217	3229
1121	1218	5738
1122	1219	1525
1123	1220	5146
1124	1221	4984
1125	1222	3461
1126	1223	3809
1127	1224	4013
1128	1225	2860
1129	1226	3981
1130	1227	2648
1131	1228	3355
1132	1229	1845
1133	1230	7224
1134	1231	3745
1135	1232	4201
1136	1233	2637
1137	1234	3351
1138	1235	3506
1139	1236	2624
1140	1237	3661
1141	1238	3342
1142	1239	3028
1143	1240	6576
1144	1241	2429
1145	1242	2812
1146	1243	4668
1147	1244	2356
1148	1245	3925
1149	1246	3055
1150	1247	2693
1151	1248	3505
1152	1249	2735
1153	1250	4938
1154	1251	2317
1155	1252	4888
1156	1253	3490
1157	1254	3850
1158	1255	2064
1159	1256	2619
1160	1257	3677
1161	1258	1604
1162	1259	5107
1163	1260	3295
1164	1261	4038
1165	1262	3649
1166	1263	2547
1167	1264	2231
1168	1265	2875
1169	1266	4549
1170	1267	2078
1171	1268	3748
1172	1269	2176
1173	1270	4338
1174	1271	4564
1175	1272	1486
1176	1273	4094
1177	1274	2434
1178	1275	3076
1179	1276	3546
1180	1277	1245
1181	1278	2772
1182	1279	3738
1183	1280	3957
1184	1281	4088
1185	1282	2468
1186	1283	2446
1187	1284	3875
1188	1285	2615
1189	1286	1445
1190	1287	3402
1191	1288	3419
1192	1289	2308
1193	1290	4376
1194	1291	3064
1195	1292	2442
1196	1293	3012
1197	1294	3263
1198	1295	2436
1199	1296	2145
1200	1297	2877
1201	1298	3241
1202	1299	1111
1203	1300	4576
1204	1301	3352
1205	1302	3614
1206	1303	1545
1207	1304	3090
1208	1305	1917
1209	1306	3531
1210	1307	2084
1211	1308	1842
1212	1309	2769
1213	1310	4837
1214	1311	2216
1215	1312	3778
1216	1313	1001
1217	1314	1517
1218	1315	4112
1219	1316	2617
1220	1317	2518
1221	1318	1705
1222	1319	2646
1223	1320	3809
1224	1321	2091
1225	1322	3260
1226	1323	1753
1227	1324	3555
1228	1325	2140
1229	1326	2377
1230	1327	1468
1231	1328	2634
1232	1329	2473
1233	1330	3583
1234	1331	2457
1235	1332	2996
1236	1333	2010
1237	1334	2374
1238	1335	2768
1239	1336	1486
1240	1337	2775
1241	1338	3166
1242	1339	1168
1243	1340	3184
1244	1341	2489
1245	1342	3260
1246	1343	1792
1247	1344	2309
1248	1345	2835
1249	1346	2826
1250	1347	1804
1251	1348	2143
1252	1349	942
1253	1350	2749
1254	1351	4549
1255	1352	2281
1256	1353	1339
1257	1354	2727
1258	1355	1863
1259	1356	2193
1260	1357	2135
1261	1358	2223
1262	1359	1872
1263	1360	3679
1264	1361	2481
1265	1362	1988
1266	1363	1974
1267	1364	1934
1268	1365	2636
1269	1366	2270
1270	1367	1839
1271	1368	1589
1272	1369	2420
1273	1370	2635
1274	1371	2543
1275	1372	2070
1276	1373	2869
1277	1374	2257
1278	1375	1422
1279	1376	2562
1280	1377	943
1281	1378	2376
1282	1379	2719
1283	1380	2124
1284	1381	2234
1285	1382	3174
1286	1383	1513
1287	1384	1690
1288	1385	1968
1289	1386	1936
1290	1387	2411
1291	1388	2073
1292	1389	1704
1293	1390	2269
1294	1391	2510
1295	1392	1990
1296	1393	2540
1297	1394	1416
1298	1395	2517
1299	1396	2155
1300	1397	1280
1301	1398	2196
1302	1399	1102
1303	1400	3137
1304	1401	2527
1305	1402	2272
1306	1403	861
1307	1404	2608
1308	1405	1700
1309	1406	1443
1310	1407	2121
1311	1408	1532
1312	1409	2700
1313	1410	2448
1314	1411	1102
1315	1412	2539
1316	1413	1139
1317	1414	3200
1318	1415	1593
1319	1416	845
1320	1417	2220
1321	1418	1911
1322	1419	1536
1323	1420	2736
1324	1421	1772
1325	1422	2193
1326	1423	1922
1327	1424	2259
1328	1425	635
1329	1426	2155
1330	1427	1570
1331	1428	1599
1332	1429	2189
1333	1430	2278
1334	1431	2087
1335	1432	1695
1336	1433	1590
1337	1434	1897
1338	1435	1150
1339	1436	2395
1340	1437	1689
1341	1438	1517
1342	1439	1126
1343	1440	2884
1344	1441	1647
1345	1442	1831
1346	1443	1844
1347	1444	1339
1348	1445	2393
1349	1446	1586
1350	1447	907
1351	1448	1968
1352	1449	1567
1353	1450	2391
1354	1451	1824
1355	1452	1849
1356	1453	1673
1357	1454	1438
1358	1455	1481
1359	1456	1411
1360	1457	1209
1361	1458	2388
1362	1459	1241
1363	1460	2266
1364	1461	1235
1365	1462	2137
1366	1463	1535
1367	1464	1561
1368	1465	1865
1369	1466	786
1370	1467	1929
1371	1468	1583
1372	1469	816
1373	1470	1911
1374	1471	2662
1375	1472	1420
1376	1473	1554
1377	1474	1177
1378	1475	1349
1379	1476	1785
1380	1477	1348
1381	1478	1291
1382	1479	1103
1383	1480	2350
1384	1481	2002
1385	1482	1483
1386	1483	921
1387	1484	1492
1388	1485	1811
1389	1486	1286
1390	1487	1565
1391	1488	984
1392	1489	1911
1393	1490	1810
1394	1491	1133
1395	1492	1553
1396	1493	1827
1397	1494	1169
1398	1495	1463
1399	1496	1600
1400	1497	849
1401	1498	1413
1402	1499	1772
1403	1500	1662
1404	1501	1605
1405	1502	1436
1406	1503	1611
1407	1504	1428
1408	1505	749
1409	1506	1654
1410	1507	1511
1411	1508	1111
1412	1509	1377
1413	1510	1624
1414	1511	1032
1415	1512	2267
1416	1513	1426
1417	1514	1131
1418	1515	1128
1419	1516	1999
1420	1517	795
1421	1518	1411
1422	1519	698
1423	1520	1545
1424	1521	2299
1425	1522	1323
1426	1523	1418
1427	1524	905
1428	1525	1299
1429	1526	1774
1430	1527	763
1431	1528	1499
1432	1529	1020
1433	1530	1516
1434	1531	1733
1435	1532	1407
1436	1533	756
1437	1534	2147
1438	1535	887
1439	1536	1294
1440	1537	1182
1441	1538	1450
1442	1539	979
1443	1540	1918
1444	1541	913
1445	1542	1301
1446	1543	1627
1447	1544	1375
1448	1545	1231
1449	1546	865
1450	1547	1368
1451	1548	1216
1452	1549	1216
1453	1550	1688
1454	1551	1163
1455	1552	1613
1456	1553	1354
1457	1554	1011
1458	1555	771
1459	1556	1710
1460	1557	1290
1461	1558	812
1462	1559	1339
1463	1560	1516
1464	1561	1054
1465	1562	1713
1466	1563	1363
1467	1564	899
1468	1565	1661
1469	1566	947
1470	1567	1237
1471	1568	769
1472	1569	865
1473	1570	2126
1474	1571	1108
1475	1572	1301
1476	1573	1373
1477	1574	1109
1478	1575	1522
1479	1576	831
1480	1577	1072
1481	1578	1073
1482	1579	1396
1483	1580	1442
1484	1581	1445
1485	1582	933
1486	1583	1034
1487	1584	1729
1488	1585	1222
1489	1586	764
1490	1587	841
1491	1588	1569
1492	1589	966
1493	1590	1300
1494	1591	1346
1495	1592	1589
1496	1593	1002
1497	1594	1053
1498	1595	1310
1499	1596	531
1500	1597	1411
1501	1598	1488
1502	1599	800
1503	1600	1500
1504	1601	1511
1505	1602	975
1506	1603	1240
1507	1604	1059
1508	1605	743
1509	1606	1779
1510	1607	950
1511	1608	753
1512	1609	863
1513	1610	2098
1514	1611	1083
1515	1612	1229
1516	1613	984
1517	1614	1491
1518	1615	871
1519	1616	1358
1520	1617	505
1521	1618	1074
1522	1619	1157
1523	1620	1912
1524	1621	913
1525	1622	1077
1526	1623	1177
1527	1624	1144
1528	1625	984
1529	1626	1240
1530	1627	648
1531	1628	1282
1532	1629	1194
1533	1630	1487
1534	1631	828
1535	1632	1643
1536	1633	595
1537	1634	1316
1538	1635	1080
1539	1636	952
1540	1637	958
1541	1638	1123
1542	1639	751
1543	1640	1574
1544	1641	1454
1545	1642	1331
1546	1643	948
1547	1644	585
1548	1645	1032
1549	1646	1226
1550	1647	580
1551	1648	1582
1552	1649	737
1553	1650	1270
1554	1651	1545
1555	1652	1025
1556	1653	722
1557	1654	954
1558	1655	1285
1559	1656	909
1560	1657	1206
1561	1658	591
1562	1659	1011
1563	1660	1542
1564	1661	1018
1565	1662	1231
1566	1663	482
1567	1664	1569
1568	1665	840
1569	1666	751
1570	1667	941
1571	1668	789
1572	1669	1124
1573	1670	1578
1574	1671	895
1575	1672	742
1576	1673	1275
1577	1674	954
1578	1675	766
1579	1676	1054
1580	1677	1080
1581	1678	773
1582	1679	1057
1583	1680	980
1584	1681	1119
1585	1682	1225
1586	1683	1077
1587	1684	919
1588	1685	537
1589	1686	1128
1590	1687	863
1591	1688	700
1592	1689	913
1593	1690	1465
1594	1691	1051
1595	1692	1238
1596	1693	763
1597	1694	716
1598	1695	1264
1599	1696	761
1600	1697	679
1601	1698	1088
1602	1699	726
1603	1700	1389
1604	1701	1037
1605	1702	843
1606	1703	918
1607	1704	1050
1608	1705	907
1609	1706	730
1610	1707	706
1611	1708	1285
1612	1709	567
1613	1710	1379
1614	1711	990
1615	1712	974
1616	1713	905
1617	1714	960
1618	1715	862
1619	1716	613
1620	1717	1062
1621	1718	1126
1622	1719	355
1623	1720	1581
1624	1721	587
1625	1722	1244
1626	1723	660
1627	1724	997
1628	1725	821
1629	1726	758
1630	1727	1130
1631	1728	799
1632	1729	556
1633	1730	1251
1634	1731	1064
1635	1732	917
1636	1733	907
1637	1734	916
1638	1735	669
1639	1736	996
1640	1737	746
1641	1738	648
1642	1739	688
1643	1740	1751
1644	1741	612
1645	1742	960
1646	1743	806
1647	1744	876
1648	1745	786
1649	1746	1026
1650	1747	577
1651	1748	701
1652	1749	1061
1653	1750	1162
1654	1751	849
1655	1752	623
1656	1753	1033
1657	1754	937
1658	1755	680
1659	1756	957
1660	1757	484
1661	1758	987
1662	1759	855
1663	1760	875
1664	1761	1116
1665	1762	1006
1666	1763	664
1667	1764	719
1668	1765	778
1669	1766	880
1670	1767	659
1671	1768	996
1672	1769	613
1673	1770	981
1674	1771	1201
1675	1772	816
1676	1773	749
1677	1774	557
1678	1775	864
1679	1776	962
1680	1777	764
1681	1778	643
1682	1779	696
1683	1780	1125
1684	1781	1050
1685	1782	760
1686	1783	646
1687	1784	916
1688	1785	994
1689	1786	551
1690	1787	707
1691	1788	574
1692	1789	966
1693	1790	1276
1694	1791	725
1695	1792	723
1696	1793	765
1697	1794	903
1698	1795	688
1699	1796	786
1700	1797	692
1701	1798	853
1702	1799	641
1703	1800	1112
1704	1801	621
1705	1802	958
1706	1803	975
1707	1804	653
1708	1805	656
1709	1806	747
1710	1807	781
1711	1808	539
1712	1809	891
1713	1810	1016
1714	1811	762
1715	1812	1218
1716	1813	596
1717	1814	411
1718	1815	759
1719	1816	901
1720	1817	798
1721	1818	706
1722	1819	510
1723	1820	1323
1724	1821	639
1725	1822	933
1726	1823	563
1727	1824	558
1728	1825	1121
1729	1826	772
1730	1827	480
1731	1828	746
1732	1829	732
1733	1830	935
1734	1831	885
1735	1832	848
1736	1833	567
1737	1834	1072
1738	1835	564
1739	1836	647
1740	1837	609
1741	1838	884
1742	1839	632
1743	1840	1069
1744	1841	741
1745	1842	714
1746	1843	704
1747	1844	875
1748	1845	564
1749	1846	771
1750	1847	810
1751	1848	811
1752	1849	424
1753	1850	928
1754	1851	810
1755	1852	789
1756	1853	1052
1757	1854	630
1758	1855	445
1759	1856	966
1760	1857	612
1761	1858	557
1762	1859	534
1763	1860	1176
1764	1861	994
1765	1862	403
1766	1863	940
1767	1864	427
1768	1865	708
1769	1866	799
1770	1867	653
1771	1868	656
1772	1869	722
1773	1870	1108
1774	1871	654
1775	1872	626
1776	1873	686
1777	1874	835
1778	1875	842
1779	1876	585
1780	1877	464
1781	1878	734
1782	1879	742
1783	1880	881
1784	1881	666
1785	1882	838
1786	1883	803
1787	1884	625
1788	1885	686
1789	1886	409
1790	1887	851
1791	1888	625
1792	1889	742
1793	1890	839
1794	1891	614
1795	1892	948
1796	1893	605
1797	1894	755
1798	1895	605
1799	1896	686
1800	1897	704
1801	1898	672
1802	1899	475
1803	1900	780
1804	1901	905
1805	1902	827
1806	1903	557
1807	1904	869
1808	1905	717
1809	1906	488
1810	1907	601
1811	1908	497
1812	1909	725
1813	1910	1132
1814	1911	714
1815	1912	594
1816	1913	488
1817	1914	936
1818	1915	505
1819	1916	656
1820	1917	577
1821	1918	646
1822	1919	698
1823	1920	984
1824	1921	528
1825	1922	596
1826	1923	805
1827	1924	856
1828	1925	421
1829	1926	730
1830	1927	253
1831	1928	913
1832	1929	593
1833	1930	872
1834	1931	652
1835	1932	717
1836	1933	760
1837	1934	553
1838	1935	511
1839	1936	570
1840	1937	646
1841	1938	705
1842	1939	518
1843	1940	804
1844	1941	691
1845	1942	804
1846	1943	456
1847	1944	519
1848	1945	769
1849	1946	686
1850	1947	559
1851	1948	547
1852	1949	362
1853	1950	1033
1854	1951	602
1855	1952	707
1856	1953	498
1857	1954	630
1858	1955	690
1859	1956	491
1860	1957	480
1861	1958	486
1862	1959	737
1863	1960	816
1864	1961	640
1865	1962	574
1866	1963	510
1867	1964	594
1868	1965	624
1869	1966	427
1870	1967	672
1871	1968	600
1872	1969	440
1873	1970	857
1874	1971	534
1875	1972	583
1876	1973	716
1877	1974	589
1878	1975	410
1879	1976	513
1880	1977	649
1881	1978	418
1882	1979	375
1883	1980	944
1884	1981	628
1885	1982	592
1886	1983	645
1887	1984	423
1888	1985	366
1889	1986	746
1890	1987	549
1891	1988	392
1892	1989	551
1893	1990	720
1894	1991	656
1895	1992	506
1896	1993	504
1897	1994	516
1898	1995	585
1899	1996	640
1900	1997	413
1901	1998	382
1902	1999	517
1903	2000	783
1904	2001	575
1905	2002	547
1906	2003	418
1907	2004	695
1908	2005	321
1909	2006	574
1910	2007	328
1911	2008	666
1912	2009	464
1913	2010	643
1914	2011	597
1915	2012	605
1916	2013	427
1917	2014	558
1918	2015	353
1919	2016	560
1920	2017	472
1921	2018	517
1922	2019	424
1923	2020	567
1924	2021	628
1925	2022	677
1926	2023	369
1927	2024	555
1928	2025	403
1929	2026	569
1930	2027	377
1931	2028	483
1932	2029	312
1933	2030	871
1934	2031	508
1935	2032	561
1936	2033	389
1937	2034	505
1938	2035	469
1939	2036	402
1940	2037	581
1941	2038	373
1942	2039	397
1943	2040	835
1944	2041	428
1945	2042	488
1946	2043	349
1947	2044	666
1948	2045	450
1949	2046	475
1950	2047	450
1951	2048	458
1952	2049	401
1953	2050	662
1954	2051	482
1955	2052	596
1956	2053	458
1957	2054	510
1958	2055	488
1959	2056	299
1960	2057	380
1961	2058	567
1962	2059	511
1963	2060	584
1964	2061	327
1965	2062	793
1966	2063	446
1967	2064	274
1968	2065	588
1969	2066	415
1970	2067	484
1971	2068	366
1972	2069	421
1973	2070	507
1974	2071	541
1975	2072	657
1976	2073	435
1977	2074	328
1978	2075	606
1979	2076	415
1980	2077	271
1981	2078	363
1982	2079	434
1983	2080	720
1984	2081	630
1985	2082	343
1986	2083	389
1987	2084	515
1988	2085	439
1989	2086	400
1990	2087	414
1991	2088	411
1992	2089	482
1993	2090	517
1994	2091	514
1995	2092	361
1996	2093	609
1997	2094	411
1998	2095	427
1999	2096	333
[truncated: 6,978 more rows]
