# Supplementary material for: The reach of road salt into vernal pools and the response of amphibians
Source: PLoS One. 2025 Oct 23;20(10):e0329680. doi: 10.1371/journal.pone.0329680 (PMC12548906; doi:10.1371/journal.pone.0329680)
Supplement: S1 Appendix — (ZIP) [file pone.0329680.s001.zip › road_lookup_table.csv]

code	label
2	City or Town accepted road
6	State Park or Forest
7	State Institutional
8	Federal Park or Forest
0	Unaccepted by city or town
B	State college or university
D	US Army Corps of Engineers
E	Federal Institutional
F	Other Federal
G	Federal Bureau of Indian Affairs
H	Private
3	Department of Conservation and Recreation
5	Massachusetts Port Authority
I	US Army
J	US Navy
9	County Institutional
1	Massachusetts Department of Transportation
C	US Air Force
