# Supplementary material for: The reach of road salt into vernal pools and the response of amphibians
Source: PLoS One. 2025 Oct 23;20(10):e0329680. doi: 10.1371/journal.pone.0329680 (PMC12548906; doi:10.1371/journal.pone.0329680)
Supplement: S1 Appendix — (ZIP) [file pone.0329680.s001.zip › SCRIPT_VP_Salt_MS_revision_v37.R]

####################################
# R Script for Manuscript: 
#  "The reach of road salt into vernal pools and the response of amphibians"
# Authors: Noah D. Charney, Charles S. Eiseman, Ethan B. Plunkett, Sydne Record, Paige S. Warren
#
# Script Written by Noah Charney, last updated June 3, 2025
###############################################################

setwd(dirname(rstudioapi::getActiveDocumentContext()$path))
rm(list=ls())
source('SOURCE_VP_Salt_MS.R')
library(shapefiles)
library(lme4)
library(lmerTest)
library(MuMIn)
library(unmarked)
library(nmixgof)
library(MASS)
library(sf)
library(terra)

#A Reading in data --------
data.revisit <- read.csv('revisitData_Salt_MS_v10_norarespecies.csv') #version with rare species coordinates
data <- read.csv('Data_Salt_MS_v9_norarespecies.csv')
  #data.revisit <- read.csv('D:/Dropbox/pathAnalysis/revisitData_Salt_MS_v10.csv') #version with rare species coordinates
  #data <- read.csv('d:/dropbox/pathAnalysis/Data_Salt_MS_v9.csv') #version with rare species coordinates
  attach(data)

#notes on data:
# the data for marbled salamanders and jefferson salamanders are not included
#     (set to NA), because they are protected species in Massachusetts, see
#	    MA NHESP program if you would like to access locations of these species.
# eo: unique identifier
# lat/lon: coordinates
# tds: conductivity, has already been divided by 0.71 to convert to conductivity
# log.tds: log of tds values above
# forest: percent forest cover, estimated by combining separate field estimates per species, 
#			thus two values ended up over 100% cover
# droad: distance from road (meters)
# log.droad: log of droad above
# elev: elevation (meters)
# soil: soil categories (see manuscript)
# lith.code: lithology code (see manuscript)
# lith.solute: solute code for the bedrock (see manuscript)
# berkshires; logical, whether or not the point is in the berkshires (alternative is CT River Valley)
# perim: pond perimeter (meters), estimated by pacing on the ground
# shape: complexity of pond perimeter based on hand-drawn field maps and approximated
#        by eye by NDC, where 1 is a perfect circle or square, and the higher the number
#        the higher the edge-to-area ratio based on the following :
#        2: same edge-to-area ratio as 1x2 rectangle, 3 as 1x3, 4 as 1x4 etc...
# sp_binary: detect/non-detect of spotted salamander 
# wdf_binary: detect/non-detect of woodfrog
# jeff_binary: detect/non-detect of Jefferson/unisexual complex, all set to NA to protect locations
# fairy: detect/non-detect of fairy shrimp
# marble: detect/non-detect of marbles salamander, all set to NA to protect locations
# sp: number of spotted salamander egg masses
# wdf: number of woodfrog egg masses
# jeff: number of jefferson/unisexual salamander egg masses, all set to NA to protect locations
# fairy.error: binary, whether or not there was a change in detection of fairy shrimp on revisit
# unksp.error: binary, whether or not there was a change in detection of unknown or spotted salamander on revisit
# wdf.error: binary, whether or not there was a change in detection of woodfrog on revisit
# canopyXXm: percent canopy based on XX m buffers around points
# date: day and month of survey
# year: year of survey
# pvp_id: unique ID associated with each wetland

  date_obj <- as.Date(paste0(date,'-',year), format = "%d-%b-%Y")
  day <- as.numeric(format(date_obj, "%j"))

  #We identified 541 wetlands in the Connecticut River Valley and the Berkshires regions 
  dim(data)

  perim[perim==0] <- NA

  table(soil)
  hist(perim)
  area <- shape*(perim/(2*shape+2))^2
  mean(area,na.rm=TRUE)
  sd(area,na.rm=TRUE)
  range(area,na.rm=TRUE)
  
  mean(perim,na.rm=TRUE)
  sd(perim,na.rm=TRUE)
  range(perim,na.rm=TRUE)

  
## A1 - Land Cover --------
###NLCD (National Land Cover Database) -----
  #below, the "vp." prefix indicates land cover applied to our vernal pool points
if(FALSE){
	#GIS files do not fit in PLOS ONE supplements system;
  nlcd <- rast('nlcd_crop.tif') #this is from 2008 National Land Cover CONUS layer
  vp.shp <- st_as_sf(data, coords = c("lon", "lat"), crs = 4326)
  vp.shp <- st_transform(vp.shp, crs = st_crs(nlcd))
  plot(nlcd)
  plot(vp.shp,add=TRUE)
  vp.nlcd <- terra::extract(nlcd,vp.shp)[,2]
  save(vp.nlcd, file='vp_nlcd.R')
}else{
	#load derived products instead of using GIS data directly
	load('vp_nlcd.R')
}
  table(vp.nlcd)
  nlcd.codes <- read.csv('nlcd_classes.csv')
  vp.nlcd.names <- nlcd.codes[match(vp.nlcd,nlcd.codes[,'value']),'class']
  table(vp.nlcd.names)
  sort(table(vp.nlcd.names)/sum(table(vp.nlcd.names)  ),decreasing=TRUE)
	#88% of our sites occurred on land classified as either forest (n = 295) or woody wetlands (n = 183) in 2008
  sum(table(vp.nlcd.names)[c('Deciduous Forest','Evergreen Forest','Mixed Forest')])
  sum(table(vp.nlcd.names)[c('Woody Wetlands')])
  sum(table(vp.nlcd.names))
	 
###1830s Land Use -----
  #this data needs a little cleaning up
if(FALSE){
	#GIS files do not fit in PLOS ONE supplements system;
  lulc1830 <- st_read("1830lulc/", "1830lulc")
  lulc1830 <- st_transform(lulc1830, crs = st_crs(nlcd))  
  table(lulc1830$LANDCOVER,lulc1830$WOODLAND)

  woodland.1830.rast <- rasterize(lulc1830, nlcd, field='WOODLAND')
  #need to reclassify, because currently non-forest are NAs
  woodland.1830.rast <- classify(woodland.1830.rast, 
  															 matrix(c(-.1,.1,0, 1,1,1, NA,NA,0),ncol=3,byrow=TRUE))
  plot(woodland.1830.rast)
  lulc.1830.rast <- rasterize(lulc1830, nlcd, field='LANDCOVER')
  #from metadata: "* for most of the state, openlands form the “matrix” for the other polygons. The openland matrix was not included in this layer but openland polygons were included in some situations such as small “donuts” in large polygons or as true islands in rivers, etc)."
  lulc.1830.rast[is.na(lulc.1830.rast[])] <- 1
  lulcMissing <- st_read("1830lulc/", "1830missingdatatowns")
  lulcMissing <- st_transform(lulcMissing, crs = st_crs(nlcd))  
  lulc.missing.rast <- rasterize(lulcMissing, nlcd)
  woodland.1830.rast <- mask(woodland.1830.rast,mask=lulc.missing.rast,inverse=TRUE)
  plot(lulc.1830.rast)
  plot(woodland.1830.rast) #this should be the final cleaned layer with 
                           #        NA=no data, 0=open land, 1=woodland

  codes.1830 <- matrix(ncol=2,nrow=length(unique(lulc1830$LANDCOVER)),
  										 dimnames=list(NULL,c('value','class')))
  codes.1830[,'value'] <- sort(unique(lulc1830$LANDCOVER))
  codes.1830[,'class'] <- lulc1830$DESCRIPTIO[match(codes.1830[,'value'], lulc1830$LANDCOVER)]
  codes.1830 <- data.frame(codes.1830)

  vp.1830.woodland <- extract(woodland.1830.rast,vp.shp)[,2]
  vp.1830.lulc <- extract(lulc.1830.rast,vp.shp)[,2]
  vp.2008.woody <- vp.nlcd %in% c(41,42,43)

  save(vp.1830.woodland, file='vp_1830_woodland.R')
  save(vp.1830.lulc, file='vp_1830_lulc.R')
  save(vp.2008.woody, file='vp_2008_woody.R')
  save(codes.1830, file='codes_1830.R')
}else{
	#load derived products instead of using GIS data directly
	load('vp_1830_woodland.R')
  load('vp_1830_lulc.R')
  load('vp_2008_woody.R')
  load('codes_1830.R')
}
  
  table(vp.1830.lulc , vp.1830.woodland,useNA='always')
  
  table(vp.2008.woody,vp.1830.woodland,useNA='always')
  table(vp.2008.woody,vp.1830.lulc,useNA='always')
  table(vp.1830.lulc , vp.2008.woody)
  codes.1830
  
  #71% of 344 sites with available data 
  sum(vp.1830.lulc %in% c(1,20))/sum(vp.1830.lulc %in% c(1:50)) 
  sum(vp.1830.lulc %in% c(1:50))
  #were mapped as either open lands (n=236) or meadow (n = 8)
  sum(vp.1830.lulc == 1)
  sum(vp.1830.lulc == 20)
  #including 61% of sites currently classified as forested 
  total.forest.2008 <- sum(vp.2008.woody & vp.1830.lulc %in% c(1:50))
  open.or.meadow <- sum(vp.2008.woody & vp.1830.lulc %in% c(1,20))
  open.or.meadow/total.forest.2008
  
  #vp.1830.open is a binary variable of whether it was open land in 1830
  vp.1830.open <- vp.1830.lulc == 1
  vp.1830.open[!vp.1830.lulc %in% c(1:50)] <- NA

  # Open land in the 1830s is correlated with both distance from road and conductivity at our sites, 
  summary(lm(log.tds~vp.1830.open))
  boxplot(log.tds~vp.1830.open)
  summary(lm(droad~vp.1830.open))
  boxplot(droad~vp.1830.open)
  
  #However, when we examined a model of the sites with available 1830s data, distance from road remained an important predictor even with 1830s open space included as a covariate.
	test.data <- data.frame(log.tds,forest=scale(forest),
													log.droad=scale(log.droad),elev=scale(elev),
													soil=factor(soil),
													lith.solute=factor(lith.solute),
													berkshires,droad=scale(droad),
													vp.1830.open)
  test.data <- na.omit(test.data)
	lm.out <- lmer(log.tds~log.droad+forest+elev+soil+lith.solute+vp.1830.open+(1|berkshires),
								 data=test.data)
  summary(lm.out)
## A2 - Road Types -----

if(FALSE){
#GIS data do not fit in PLOS ONE Supplement system
  roads <- st_read('MassDOT','EOTROADS_ARC')
  roads <- st_transform(roads, crs = st_crs(nlcd))
  names(roads)
  unique(roads$JURISDICTN)

  st_crs(vp.shp) == st_crs(roads) #check crs
  nearest_idx <- st_nearest_feature(vp.shp, roads) #get nearest index
  road.codes <- roads$JURISDICTN[nearest_idx]
  save('road.codes',file='road_codes.R')
}else{
	#load derived products instead of using GIS data directly
	load('road_codes.R')
}
  road.lookup <- read.csv('road_lookup_table.csv')
  road.types <- road.lookup[match(road.codes,road.lookup[,1]),2]
  #64% of the nearest roads to our wetlands are owned by local towns or municipalities, 
  #9% are owned by the state Department of Transportation, 1% are owned by state 
  #conservation or recreation agencies and 26% are “unaccepted” roads that are likely privately managed
  table(road.types)/sum(table(road.types))


# -B- Modeling Conductivity as Response ---------
## -B1- AIC variable testing for model of conductivity ----

#scaling all input variables
   test.data <-  data.frame(log.tds,tds,
														forest=scale(forest),
														log.droad=scale(log.droad),
														elev=scale(elev),
	 												  soil=factor(soil),
	 												  lith.solute=factor(lith.solute),
													  berkshires,
													  droad=scale(droad),
													  day=scale(day),
													  vp.nlcd.names,
												    area=scale(area),
												    perim=scale(perim))
  test.data <- na.omit(test.data)
  lmer_full <- lmer(log.tds~log.droad+forest+elev+soil+lith.solute+
									 	area + perim + day + (1|berkshires)
										+vp.nlcd.names,
										data=test.data,
									 na.action=na.fail,REML=FALSE)
  dredge.out <- dredge(lmer_full)
  head(dredge.out)
  top.model <- get.models(dredge.out,1)[[1]]
  summary(top.model)
  isSingular(top.model)
  top.model
    #best model includes: elevation, forest, lith.solute, log.droad, soil, berkshires

## -B2- test normality of tds -----
  test.data <- data.frame(log.tds,tds,forest=forest/100,log.droad,elev=elev/1000,
													soil=factor(soil),lith.solute=factor(lith.solute),
													berkshires,droad)
  lmer_raw <- lmer(tds~log.droad+forest+elev+soil+lith.solute+(1|berkshires),data=test.data)
	resid_raw <- resid(lmer_raw)
  fitted_raw <- fitted(lmer_raw)
  plot(fitted_raw, resid_raw, xlab = "Fitted", ylab = "Residuals", main = "Residuals vs Fitted (Raw TDS)")
  abline(h = 0, col = "red")
  qqnorm(resid_raw)
  qqline(resid_raw, col = "red")

  shapiro.test(resid_raw)  # Only indicative, mixed models violate assumptions for strict normality tests
  car::ncvTest(lm(resid_raw ~ fitted_raw))

	lmer_log <- lmer(log.tds~log.droad+forest+elev+soil+lith.solute+(1|berkshires),data=test.data)
	resid_log <- resid(lmer_log)
  fitted_log <- fitted(lmer_log)
  plot(fitted_log, resid_raw, xlab = "Fitted", ylab = "Residuals", main = "Residuals vs Fitted (Raw TDS)")
  abline(h = 0, col = "red")
  qqnorm(resid_log)
  qqline(resid_log, col = "red")

  shapiro.test(resid_log)  # Only indicative, mixed models violate assumptions for strict normality tests
  car::ncvTest(lm(resid_log ~ fitted_log))
  
  AIC(lmer_raw, lmer_log)#log transform tds is better

	lmer_raw <- lmer(log.tds~droad+forest+elev+soil+lith.solute+(1|berkshires),data=test.data)
	lmer_log <- lmer(log.tds~log.droad+forest+elev+soil+lith.solute+(1|berkshires),data=test.data)
	
  AIC(lmer_log) - AIC(lmer_raw)#log transform droad is better

##	-B3- 	get road effect zone ----
#
  
  test.data <- data.frame(log.tds,forest=forest,
													log.droad,elev=elev,
													soil=factor(soil),
													lith.solute=factor(lith.solute),
													berkshires,droad)
	scale.SD <- apply(test.data,2,sd,na.rm=TRUE) #for back-converting estimates to real units
	scale.MN <- scale.SD
	scale.MN[] <- NA
	scale.MN[c('log.droad','forest','elev')] <- apply(test.data[,c('log.droad','forest','elev')],2,mean,na.rm=TRUE) #for back-converting estimates to real units
	#scaling inputs below
	test.data <- data.frame(log.tds,forest=scale(forest),
													log.droad=scale(log.droad),elev=scale(elev),
													soil=factor(soil),
													lith.solute=factor(lith.solute),
													berkshires,droad=scale(droad))

	lm.out <- lmer(log.tds~log.droad+forest+elev+soil+lith.solute+(1|berkshires),
								 data=test.data)
	lme4::ranef(lm.out)
	plot(lm.out)
	summary(lm.out)
	coef.table <- summary(lm.out)$coefficients

	random.effects <- cbind(lme4::ranef(lm.out)[[1]],rbind(rep(NA,4),rep(NA,4)))
	ranef.names <- vector('character',2)
	ranef.names[dimnames(random.effects)[[1]] == 'TRUE'] <- 'Random Effect: Berkshires - Intercept'
	ranef.names[dimnames(random.effects)[[1]] == 'FALSE'] <- 'Random Effect: CT River Valley - Intercept'
	dimnames(random.effects)[[1]]	<- ranef.names
	dimnames(random.effects)[[2]] <- dimnames(coef.table)[[2]]
	coef.table <- rbind(coef.table, random.effects)	
  
	par.MN <- par.SD <- numeric(dim(coef.table)[1])
	par.MN[] <- NA
	par.SD[] <- NA
	names(par.MN) <- dimnames(coef.table)[[1]]
	names(par.SD) <- dimnames(coef.table)[[1]]
	par.MN[c('log.droad','forest','elev')] <- scale.MN[c('log.droad','forest','elev')]
	par.SD[c('log.droad','forest','elev')] <- scale.SD[c('log.droad','forest','elev')]

	coef.table <- data.frame(par.MN,par.SD,coef.table)	
	coef.table <-	signif(coef.table,3)	
	write.csv(coef.table,'lmer_coef.csv',na='')


	range(droad)
	VP.indicators <- wdf_binary + jeff_binary + fairy + marble +sp_binary 
	mean(perim,na.rm=TRUE)
	f.rows <- VP.indicators > 0 #look at only ponds with vernal pool indicator species
	#using indicator species gives 387 wetlands, with an effect zone of 167 to 231 m
	#if we exclude spotted salamanders as indicators, then 320 ponds, 110 to 220 m
#	f.rows <- perim > 100 	#experimenting with different data subsets to see if it effects results
#	f.rows[is.na(f.rows)]<-FALSE
	f.rows[] <- TRUE
	steps <- 1:1500
	out <- matrix(nrow=length(steps),ncol=5,dimnames=list(NULL,c('p','est','se','n','dist')))
	for(i in 1:length(steps)){
		test.data <- data.frame(log.tds,forest,log.droad=log.droad,elev,
														soil=factor(soil),lith.solute=factor(lith.solute),
														berkshires,droad)
		out[i,] <- thresh.test(thresh=steps[i],test.data[f.rows,],scale.data=TRUE)
		
		print(c(i,out[i,]))
	}
	out <- out[!is.na(out[,'est']),]
	out[dim(out)[1],'dist']
	sum(droad>out[dim(out)[1],'dist'])
	#(which occurred at 1056m, when there were only 20 wetlands left)
	
##-B4 - FIGURE 2  ----
#For wetlands further than a given distance from the nearest road (x-axis) the estimated effect (y-axis) of distance from road (log-transformed) on conductivity (log-transformed) in a linear mixed model.  Vertical lines indicate the distance beyond which moving further from roads no longer results in reduced conductivity.   The mean estimates are represented by solid lines with standard errors by gray shading and dotted lines. (b) The raw conductivity versus the distance from road for all 488 wetlands from western Massachusetts, sampled in 2008, 2009, and 2010. Solid line represents median over a 50-sample moving window, whereas dotted lines represent the upper and lower quartiles.
#The Road Salt Effect Zone
#
	steps <- out[,'dist']
	windows()
	layout(matrix(c(1, 2), nrow = 2), heights = c(1, 2))
	par(mfrow=c(2,1))
	par(mai=c(0.2,0,0,0))
	par(omi=c(0.7,1.3,0.3,0.4))
	xlim <- c(-50,max(droad))
	#plot(out[,'dist'],out[,'n'],col='white',log='y',ylab='',cex.lab=1.5,cex.axis=1.5,
	#		 xaxt='n',yaxt='n')
	#	mtext(side=2,'Sample size',cex=1.5,padj=-4)
	#	lines(steps,n.vec,lwd=2)

	plot(out[,'dist'],out[,'est'],cex=.5,
			xlab='',ylab='',
			ylim=c(-.5,.5),xlim=xlim,col='white',
			xaxt='n',yaxt='n',main = '',cex.axis=1.5,)
	axis(2,cex.axis=1.5,las=2)
	mtext(side=2,'Effect Coefficient',cex=1.5,padj=-5)
	x.upper <- out[,'dist']
	x.lower <- rev(out[,'dist'])
	y.upper <- out[,'est']+out[,'se']
	y.lower <- rev(out[,'est']-out[,'se'])
	polygon(x=c(x.upper,x.lower),y=c(y.upper,y.lower),
					col='gray',border=NA)
	lines(out[,'dist'],out[,'est'],lwd=3)
	#lines(steps,out[,'est']+out[,'se'])
	#lines(steps,out[,'est']-out[,'se'])
	thresh <- min((1:length(steps))[out[,'est']+out[,'se'] > 0],na.rm=TRUE)
	thresh.lm.min <- steps[thresh]
	thresh <- min((1:length(steps))[out[,'est'] > 0],na.rm=TRUE)
	thresh.lm.mid <- steps[thresh]
	thresh <- min((1:length(steps))[out[,'est']-out[,'se'] > 0],na.rm=TRUE)
	thresh.lm.max <- steps[thresh]
	
	abline(h=0,col='black',lty=2,lwd=2)
	abline(v=thresh.lm.min,col='red',lwd=2,lty=2)
	abline(v=thresh.lm.mid,col='red',lwd=3,lty=1)
#	abline(v=thresh.lm.max,col='red',lwd=2,lty=2)
	lines(out[,'dist'],out[,'est'],lwd=3)
	
	vlines <- c(thresh.lm.min,thresh.lm.mid,thresh.lm.max)
#	text(x=vlines+c(-5,-5,80),y=-.37,labels=vlines,srt=90,pos=c(2,2,2),cex=1.2)
	text(x=vlines[-3]+c(-5,95),y=-.37,labels=vlines[-3],srt=90,pos=c(2,2),cex=1.2)
	text(x=-100,y=0.4,labels='Salt\nZone',cex=1.5,adj=0)
	text(x=1800,y=0.45,labels='a',cex=1.5)
	box()
	
	road.data <- data.frame(droad,tds) #residuals.noroad.realunits
	road.data <- road.data[f.rows,]
	road.data <- road.data[order(road.data[,'droad']),]
	y <- road.data[,'tds']
	x <- road.data[,'droad']
	w<-50
	plot(x,y,log='y',xlim=xlim,cex=.5,pch=19,yaxt='n',cex.axis=1.5,col='white')

	wind <- moving.window(x,y,w,median)
	x.mn <- wind[,'x.mean']
	wind.upper <- moving.window.q(x,y,w,prob=0.75)[,'value']
	wind.lower <- moving.window.q(x,y,w,prob=0.25)[,'value']
	polygon(x=c(x.mn,rev(x.mn)),y=c(wind.upper,rev(wind.lower)),
					col='gray',border=NA)
	points(x,y,xlim=c(0,1900),cex=.6,pch=19)
	lines(x.mn,wind[,'value'],col='red',lwd=3)
	lines(x.mn,wind.upper,col='red',lty=2,lwd=2)
	lines(x.mn,wind.lower,col='red',lty=2,lwd=2)
	
	axis(2,cex.axis=1.5,las=2)
	mtext(side=2,'Conductivity (µS/cm)',cex=1.5,padj=-5)
	mtext(side=1,'Distance From Road (m)',cex=1.5,padj=3)
	text(x=1800,y=2000,labels='b',cex=1.5)

	dev.print(tiff, file = 'Figure2_salt_zone.tif', width = dev.size(), units='in',res=600)
	
#
#	-End Figure 1-
#

#
##-B5- Summary Stats for Results Section ------
#			Summary Statistics
#
	#The distance from wetlands to the nearest road ranged from 1 m to 1839 m (mean = 253, sd = 294).
	range(droad)
	mean(droad)
	sd(droad)
	
	#Water conductivity ranged from 3 μS/cm to 2690 μS/cm (mean = 200 μS/cm, SD = 277 μS/cm).
	range(tds)
	mean(tds)
	sd(tds)
	
	#The estimated percent forest canopy within 30 m of ponds ranged from 0% to 100% (mean = 62%, sd = 30%).	
	range(forest,na.rm=TRUE)
	mean(forest,na.rm=TRUE)
	sd(forest,na.rm=TRUE)

	
	#There were 283 ponds occurring on high-pH/.high-solute rock types, primarily carbonate rocks, while most of the remaining 258 ponds occurred primarily on variety of metamorphic and igneous bedrock types.  
	sum(lith.solute==1)
	sum(lith.solute==0)
	table(lith.code[lith.solute==1])
	table(lith.code[lith.solute==0])

	#Wetlands occurred on soil nutrient availability categories 1 (n = 86), 2 (n = 97), 3 (n = 344), and 4 (n = 10), with four wetlands occurring on soils classified as water bodies.  
	data[soil==7,]
	
	#This effect disappeared from our model entirely at 251 m from the nearest road, with standard errors overlapping zero beginning at 167 m (Figure 2).
	thresh.lm.min
	thresh.lm.mid
	
	#The mean conductivity beyond 251 m was 91 μS/cm (SD = 109 μS/cm), 
	sum(droad >= thresh.lm.mid)
	mean(tds[droad > thresh.lm.mid & f.rows])
	mean(tds[droad < thresh.lm.mid  & f.rows])
	sd(tds[droad > thresh.lm.mid])

	#whereas conductivity was 168 μS/cm (SD = 180 μS/cm) between 167 m and 251 m,
	sum(droad > thresh.lm.min & droad < thresh.lm.mid)
	mean(tds[droad > thresh.lm.min & droad < thresh.lm.mid])
	sum(droad > 150 & droad < 200)
	sd(tds[droad > thresh.lm.min & droad < thresh.lm.mid])

	#and 274 μS/cm (SD = 340 μS/cm) at wetlands within 167 m of roads.
	sum(droad < thresh.lm.min)
	mean(tds[droad < thresh.lm.min])
	sd(tds[droad < thresh.lm.min])

	sum(tds[droad <thresh.lm.min] > 500)/sum(droad <thresh.lm.min)
	sum(tds[droad <thresh.lm.min] > 500)/sum(droad <thresh.lm.min)
	
	sum(tds[droad > 50 & droad < 167] > 500) /sum(droad > 50 & droad < 167)
	sum(tds[droad > 50 & droad < 167] > 500) /sum(droad > 50 & droad < 167)
	
	#Between 150 m and 200 m, mean conductivity was 227 μS/cm (SD = 255 μS/cm).
	mean(tds[droad > 150 & droad < 200])
	sd(tds[droad > 150 & droad < 200])
	
	sum(droad < thresh.lm.mid)
	mean(tds[droad < thresh.lm.mid])
	sd(tds[droad < thresh.lm.mid])

## B6- Inspect a few points that buck the patterns to understand ----
	
  plot(droad,tds,type='n',log='y')
  text(droad,tds,labels=eo,cex=.5)
  
  interesting.points <- c(748,756,118,487,176,815,807,406,402)
  f.rows <- data[,'eo'] %in% interesting.points
  data[f.rows,]
  #756 is a dirt road
  #748 is on Berry Pond Circuit road through Pittsfield State Forest that is closed in winter
  #815 is hydrologically connected to large swamp 
  #807 in swamp, near schenob brook floodplain
  #406 and 402 are both just down-gradient from basalt blocks
  #no intel on the other points
  

# -C-	Distance from all ponds to roads in MASS----
## -C1- Spatial Data Handling----------

pvpRDwest<-read.dbf('pvp_roadist_W_mass.dbf')
pvpRD<-read.dbf('pvp_roadist_mass.dbf')

dim(pvpRD$dbf)
dim(pvpRDwest$dbf)

steps <- seq(0,10000,10)
roadist.hist.mydata <- roadist.hist.WestPVP <- roadist.hist.allPVP <- vector('numeric', length=length(steps))
for(i in 1:length(steps)){
roadist.hist.allPVP[i] <- sum(pvpRD$dbf[,'NEAR_DIST'] < steps[i])/length(pvpRD$dbf[,'NEAR_DIST'])
roadist.hist.WestPVP[i] <- sum(pvpRDwest$dbf[,'NEAR_DIST'] < steps[i])/length(pvpRDwest$dbf[,'NEAR_DIST'])
roadist.hist.mydata[i] <- sum(droad < steps[i])/length(droad)
}


my.freq <- read.csv('road_dist_10m_MA_freq.csv')[,-1]
freq.hist.allland <- vector('numeric',length=dim(my.freq)[1])
for(i in 1:dim(my.freq)[1]){
	freq.hist.allland[i] <- sum(my.freq[1:i,2])/sum(my.freq[,2])
}


## -C2- FIGURE 3 ----
	windows()
	plot(steps,roadist.hist.allPVP, xlim=c(0,1000),col='white',xlab='Distance to Road (m)',
			ylab='Cumulative Frequency',  cex.lab=1.5,cex.axis=1.5, bty='l')

	lines(my.freq[,1],freq.hist.allland,xlim=c(0,1000),lty=1,lwd=3)
	lines(steps,roadist.hist.allPVP, xlim=c(0,1000),lty=6, lwd=3)
	#lines(steps,roadist.hist.WestPVP, xlim=c(0,1000),lty=2,lwd=3)
	lines(steps,roadist.hist.mydata, xlim=c(0,1000),lty=3,lwd=3)
	
		thresh.out <- c(thresh.lm.min, thresh.lm.mid, thresh.lm.max)
		text(x=thresh.out[-3]+c(-5,-5),y=.1,labels=thresh.out[-3],srt=90,pos=c(2,2,2),cex=1.4,col='red')
		abline(v=thresh.out[-3],lty=c(2,1),lwd=3,col='red')
	
	legend(title='   Massachusetts Areas', title.adj=0,x=340,y=.5,
								c('All Land','All Potential Vernal Pools','Wetlands in this study'),
						lty=c(1,6,3),lwd=rep(3,3), cex=1.4, bty='n')

	dev.print(tiff, file = 'Figure3_cumulative_area.tif', width = dev.size(), units='in',res=600)

	max(freq.hist.allland[my.freq[,1] < thresh.out[1]]) 	#all MA land  within lower estimate
	max(roadist.hist.allPVP[steps < thresh.out[1]])		#all MA ponds  within lower estimate
	max(roadist.hist.WestPVP[steps < thresh.out[1]])	#west MA ponds  within lower estimate
	max(roadist.hist.mydata[steps < thresh.out[1]])		#ponds this study  within lower estimate

	max(freq.hist.allland[my.freq[,1] < thresh.out[2]]) 	#all MA land  within best estimate
	max(roadist.hist.allPVP[steps < thresh.out[2]])		#all MA ponds  within best estimate
	max(roadist.hist.WestPVP[steps < thresh.out[2]])	#west MA ponds  within best estimate
	max(roadist.hist.mydata[steps < thresh.out[2]])		#ponds this study  within best estimate
	
	max(freq.hist.allland[my.freq[,1] < thresh.out[3]]) 	#all MA land  within max estimate
	max(roadist.hist.allPVP[steps < thresh.out[3]])		#all MA ponds  within max estimate
	max(roadist.hist.WestPVP[steps < thresh.out[3]])	#west MA ponds  within max estimate
	max(roadist.hist.mydata[steps < thresh.out[3]])		#ponds this study  within max estimate
	
# -D- SPECIES RESPONSES --------
##-D1- Summary Statistics ---------
#spotted salamander at 264 ponds
	table(sp_binary)	
#wood frogs at 257 ponds
table(wdf_binary)
#Jefferson salamanders at 59 ponds
table(jeff_binary)
#fairy shrimp at 34 ponds
table(fairy)
#marbled salamanders at 12 ponds
table(marble)
#The mean water conductivity was lower than the overall average of 200 μS/cm 
#where we detected spotted salamanders (mean = 140 μS/cm, max = 1803 μS/cm), marbled salamanders (66 μS/cm, max = 190 μS/cm), 
#wood frogs (160 μS/cm, max = 1802 μS/cm), and fairy shrimp (127 μS/cm, max = 406 μS/cm), 
#and approximately the same for Jefferson salamanders (207 μS/cm, max = 1064 μS/cm).
mean(tds)
quantile(tds)
mean(sp[sp_binary==1])
sd(sp[sp_binary==1])
mean(sp[sp_binary==1& tds>200])
sd(sp[sp_binary==1& tds>200])

mean(wdf[wdf_binary==1])
sd(wdf[wdf_binary==1])
mean(wdf[wdf_binary==1& tds>200])
sd(wdf[wdf_binary==1& tds>200])

mean(jeff[jeff_binary==1])
sd(jeff[jeff_binary==1])
mean(jeff[jeff_binary==1& tds>200])
sd(jeff[jeff_binary==1& tds>200])

mean(tds[sp_binary==1])
range(tds[sp_binary==1])
wdf[tds>500]
mean(tds[wdf_binary==1])
range(tds[wdf_binary==1])
mean(tds[jeff_binary==1])
range(tds[jeff_binary==1])
mean(tds[fairy==1])
range(tds[fairy==1])
sum(fairy[tds>300])
sum(jeff_binary[tds>700])
sum(marble[tds>70])


## -D2- Transformations: determine for abundance models which vars to log-transform ------
	resp1 <- data[,'sp']
  resp2 <- data[,'wdf']
  resp1[resp1==0] <- NA
  resp2[resp2==0] <- NA
  canopy <- data[,'canopy150m']

  input.vars <- c('droad','tds','day','elev','canopy','perim')
  aic.out <- matrix(nrow=length(input.vars),ncol=3,
									dimnames=list(input.vars,c('d1','d2','D')))
  log.or.not <- vector('character',length(input.vars))
  for(i in 1:length(input.vars)){
  	fvar <- get(input.vars[i])
  	d1 <- AIC(glm(resp1~log(fvar),family=poisson)) - AIC(glm(resp1~fvar,family=poisson))
  	d2 <- AIC(glm(resp2~log(fvar),family=poisson)) - AIC(glm(resp2~fvar,family=poisson))
  	aic.out[i,c('d1','d2')] <- c(d1, d2)
  	D <- d1 + d2
  	aic.out[i,'D'] <- D
  	log.or.not[i] <- c('no','yes')[(D < 0) + 1]
  }
  data.frame(aic.out,log.or.not)

## -D3- Occupancy Modeling -----------
  #merge revisit data with main data
  date_obj <- as.Date(paste0(data.revisit[,'date'],'-',data.revisit[,'year']), format = "%d-%b-%Y")
  day.revisit <- as.numeric(format(date_obj, "%j"))
  match.rows <- match(data.revisit[,'pvp_id'], data[,'pvp_id'])
  day.mat <- matrix(nrow=dim(data)[[1]],ncol=2)
  day.mat[,1] <- day
  day.mat[match.rows,2] <- day.revisit
  tds.mat <- matrix(nrow=dim(data)[[1]],ncol=2)
  tds.mat[,1] <- log.tds
  tds.mat[match.rows,2] <- data.revisit[,'log.tds']

### Spotted Salamanders -----
####  Occupancy Spotted Salamander------
   	y <- matrix(nrow=dim(data)[[1]],ncol=2)
  	y[,1] <- data[,'sp_binary']
    y[match.rows,2] <- data.revisit[,'sp_binary']

    canopy <- data[,'canopy1650m']
    data.temp <- data.frame(canopy,log.droad,perim,log.tds,berkshires,elev,day)
    scale.SD <- apply(data.temp,2,sd,na.rm=TRUE) #for back-converting estimates to real units
    scale.mn <- apply(data.temp,2,mean,na.rm=TRUE) #for back-converting estimates to real units
    #scaling input variables below
    data.temp <- data.frame(canopy=scale(canopy),
   												log.droad=scale(log.droad),
    												perim=scale(perim),
    												log.tds=scale(log.tds),
    												berkshires,
    												elev=scale(elev),
    												day=scale(day))
    umf <- unmarkedFrameOccu(y = y, siteCovs = data.temp, 
  												 obsCovs = list(day = day.mat,log.tds=tds.mat))
    occu.out.with.tds <- occu(~  canopy + day +log.tds ~ 
    								 	 log.tds + log.droad + elev + perim + canopy, data = umf)
    summary(occu.out.with.tds)
	  occu.out.without.tds <- occu(~  canopy + day  ~ 
    								 	 log.tds + log.droad + elev + perim + canopy, data = umf)
    summary(occu.out.without.tds)
    AIC(occu.out.without.tds) -AIC(occu.out.with.tds)
    occu.out <- occu.out.without.tds
    	
	  #check for over-dispersion
	  pb.out <- parboot(occu.out, nsim=1000)
	  pb.out
	  #“To check overdispersion, we used the parboot function in unmarked"
	  # we found no evidence of lack of fit (p = 0.4) for spotted salamander.”
	  
    #get predicted values of occupancy across range of conductivities
	  mean.values <- apply(data.temp,2,mean,na.rm=TRUE)
	  newdata <- rbind(mean.values,mean.values,mean.values)
	  thresh1 <- thresh.lm.min #167
	  thresh2 <- thresh.lm.mid #251
	  mean(tds[droad<=thresh1])/ mean(tds[droad>thresh2])
	  tds_near <- log(mean(tds[droad<=thresh1]))
	  tds_far <- log(mean(tds[droad>thresh2]))
	  newdata[1:2,'log.tds'] <- (c(tds_far,tds_near) - scale.mn['log.tds'])/scale.SD['log.tds']
	  newdata <- data.frame(newdata)
	  dimnames(newdata)[[1]] <- c('far','near','mean')
	  newdata[,'berkshires'] <- c(FALSE,FALSE,FALSE)

	  get.prop.change(occu.out,newdata) #this function uses coefficients & errors to simulate predictions and errors at newdata values

#### Table 2 -----
	  est <- occu.out@estimates@estimates$state@estimates
	  SE <- sqrt(diag(occu.out@estimates@estimates$state@covMat))
	  names(SE) <- names(est)
	  par.SD <- signif(scale.SD[match(names(est),names(scale.SD))],3)
	  par.MN <- signif(scale.mn[match(names(est),names(scale.SD))],3)
	  names(par.SD)[1] <- 'Intercept'
	  names(par.MN)[1] <- 'Intercept'
	  zvals <- est / SE
    pvals <- 2 * (1 - pnorm(abs(zvals))) 
    occ.table <- signif(data.frame(est,SE,zvals,pvals),3)
    occ.table <- data.frame(par.MN,par.SD,Model=rep('Occupancy',length(est)),occ.table)
    occ.table

    est <- occu.out@estimates@estimates$det@estimates
	  SE <- sqrt(diag(occu.out@estimates@estimates$det@covMat))
	  names(SE) <- names(est)
	  par.SD <- signif(scale.SD[match(names(est),names(scale.SD))],3)
	  par.MN <- signif(scale.mn[match(names(est),names(scale.SD))],3)
	  names(par.SD)[1] <- 'Intercept'
	  names(par.MN)[1] <- 'Intercept'
	  zvals <- est / SE
    pvals <- 2 * (1 - pnorm(abs(zvals))) 
    det.table <- signif(data.frame(est,SE,zvals,pvals),3)
    det.table <- data.frame(par.MN, par.SD,Model=rep('Detection',length(est)),det.table)
 
    out.table <- rbind(occ.table,rep('',dim(occ.table)[2]),det.table)
    dimnames(out.table)[[1]][7] <- ''
    out.table
    write.csv(out.table,'Spotted_occ_table.csv',na='')
    
#### N-Mixture model for Spotted Salamander --------------
	  y <- matrix(nrow=dim(data)[[1]],ncol=2)
  	y[,1] <- data[,'sp']
    y[match.rows,2] <- data.revisit[,'sp']
    #y[tds<5,] <- NA #this point is a bit of an outlier in log scale tds, but doesn't change things too much
    canopy <- data[,'canopy150m']
    data.temp <- data.frame(canopy,log.droad,perim,log.tds,log.tds.2=log.tds^2,berkshires,elev,day)
    scale.SD <- apply(data.temp,2,sd,na.rm=TRUE) #for back-converting estimates to real units
    scale.mn <- apply(data.temp,2,mean,na.rm=TRUE) #for back-converting estimates to real units
    #scaling input variables below
    data.temp <- data.frame(canopy=scale(canopy),log.droad=scale(log.droad),
    												perim=scale(perim),
    												log.tds=scale(log.tds),
    												log.tds.2=scale(log.tds^2),
    												berkshires,elev=scale(elev),day=scale(elev))
 	  umf <- unmarkedFramePCount(y = y, siteCovs = data.temp, 
  												 obsCovs = list(day = day.mat,log.tds=tds.mat))
#pcount() takes a bit to run, so you could just load it from file several lines below
	  pcount.out.sp.quadratic <- pcount(~ log.tds + canopy + day ~
    								 	log.tds + log.tds.2 + log.droad + elev + perim + canopy,
	  										 mixture='NB',
	  										 data = umf)
	  pcount.out.sp.linear <- pcount(~ log.tds + canopy + day ~
    								 	log.tds + log.droad + elev + perim + canopy,
	  										 mixture='NB',
	  										 data = umf)
	  pcount.out.sp.dropTDS <- pcount(~ canopy + day ~
    								 	log.tds + log.droad + elev + perim + canopy, 
	  										 mixture='NB',data = umf)


	  AIC(pcount.out.sp.quadratic) - AIC(pcount.out.sp.linear)
	  AIC(pcount.out.sp.linear) - AIC(pcount.out.sp.dropTDS)
	  #dAIC = 2; including only linear term for log.tds is best for AIC and parsimony
	  pcount.out.sp <- pcount.out.sp.linear 
	  
#    save(pcount.out.sp,file='pcount_out_sp.R')
#    load(file='pcount_out_sp.R')
	  
#  this next line is slow, so you could just load the saved R object instead
	  parboot.pcount.out.sp.out <- parboot(pcount.out.sp,nsim=100)
#    load(file='parboot_pcount_out_sp.R')
	  parboot.pcount.out.sp # p =0.24

	  chat(pcount.out.sp) # chat = 1.8
 	  summary(pcount.out.sp)

    #get predicted abundance across conductivities for plotting (Figure 4)
 	  mean.values <- apply(data.temp,2,mean,na.rm=TRUE)
 	  n <- 10000
 	  tds.sim <- seq(min(log.tds),max(log.tds),length.out=n)
 	  sp.pred.pcount <- matrix(nrow=n,ncol=4,dimnames=list(tds.sim,c('Predicted','SE','lower','upper')))
 	  pcount.out <- pcount.out.sp
	  for(i in 1:n){
       newdata <- data.frame(t(mean.values))
       newdata[,'log.tds'] <- (tds.sim[i] - scale.mn['log.tds'])/scale.SD['log.tds']
       sp.pred.pcount[i,] <- unlist(predict(pcount.out,type='state',newdata=newdata))
	  }
 	  #sp.pred.pcount will be used in Figure 4
 	  plot(exp(as.numeric(dimnames(sp.pred.pcount)[[1]])),sp.pred.pcount[,'Predicted'],log='x')
 	  
 #### Table 4 -----
 	  pcount.out <- pcount.out.sp
 	  c.hat <- chat(pcount.out)
	  est <- pcount.out@estimates@estimates$state@estimates
	  #correct by adjusting by c-hat
	  SE <- sqrt(diag(pcount.out@estimates@estimates$state@covMat))
	  SE <- SE *sqrt(c.hat)
	  
	  names(SE) <- names(est)
	  par.SD <- signif(scale.SD[match(names(est),names(scale.SD))],3)
	  par.MN <- signif(scale.mn[match(names(est),names(scale.SD))],3)
	  names(par.SD)[1] <- 'Intercept'
	  names(par.MN)[1] <- 'Intercept'
	  zvals <- est / SE
    pvals <- 2 * (1 - pnorm(abs(zvals))) 
    occ.table <- signif(data.frame(est,SE,zvals,pvals),3)
    occ.table <- data.frame(par.MN,par.SD,Model=rep('Abundance',length(est)),occ.table)
    occ.table
    
    est <- pcount.out@estimates@estimates$det@estimates
	  SE <- sqrt(diag(pcount.out@estimates@estimates$det@covMat))
	  #correct by adjusting by c-hat
	  SE <- SE*sqrt(c.hat)
 	  names(SE) <- names(est)
	  par.SD <- signif(scale.SD[match(names(est),names(scale.SD))],3)
	  par.MN <- signif(scale.mn[match(names(est),names(scale.SD))],3)
	  names(par.SD)[1] <- 'Intercept'
	  names(par.MN)[1] <- 'Intercept'
	  zvals <- est / SE
    pvals <- 2 * (1 - pnorm(abs(zvals))) 
    det.table <- signif(data.frame(est,SE,zvals,pvals),3)
    det.table <- data.frame(par.MN, par.SD,Model=rep('Detection',length(est)),det.table)

    out.table <- rbind(occ.table,rep('',dim(occ.table)[2]),det.table)
    dimnames(out.table)[[1]][7] <- ''
    out.table
    write.csv(out.table,'Spotted_abb_table.csv',na='')

    #get predicted abundances across near and far conductivities
	  newdata <- rbind(mean.values,mean.values,mean.values)
	  newdata[1:2,'log.tds'] <- (c(tds_far,tds_near) - scale.mn['log.tds'])/scale.SD['log.tds']
	  newdata <- data.frame(newdata)
	  dimnames(newdata)[[1]] <- c('far','near','mean')
	  newdata[,'berkshires'] <- c(FALSE,FALSE,FALSE)
	  get.prop.change(pcount.out,newdata,chat=c.hat)

	  

### Wood Frog ------
#### Occupancy Wood Frog ------
   	y <- matrix(nrow=dim(data)[[1]],ncol=2)
  	y[,1] <- data[,'wdf_binary']
    y[match.rows,2] <- data.revisit[,'wdf_binary']
    canopy <- data[,'canopy1150m']
    data.temp <- data.frame(canopy,log.droad,perim,log.tds,log.tds.2=log.tds^2,berkshires,elev,day)
    scale.SD <- apply(data.temp,2,sd,na.rm=TRUE) #for back-converting estimates to real units
    scale.mn <- apply(data.temp,2,mean,na.rm=TRUE) #for back-converting estimates to real units
    #scaling input variables below
    data.temp <- data.frame(canopy=scale(canopy),
   												log.droad=scale(log.droad),
    												perim=scale(perim),
    												log.tds=scale(log.tds),
    												log.tds.2=scale(log.tds^2),
    												berkshires,
    												elev=scale(elev),
    												day=scale(day))
    umf <- unmarkedFrameOccu(y = y, siteCovs = data.temp, 
  												 obsCovs = list(day = day.mat,log.tds=tds.mat))
    occu.out.with.tds <- occu(~ log.tds + canopy + day ~ 
    								 	 log.tds + log.droad + elev + perim + canopy, data = umf)
    summary(occu.out.with.tds)
    occu.out.without.tds <- occu(~ canopy + day ~ 
    								 	 log.tds + log.droad + elev + perim + canopy, data = umf)
    summary(occu.out.without.tds)
    
    AIC(occu.out.without.tds) - AIC(occu.out.with.tds)
    plogis(occu.out.without.tds@estimates@estimates$state@estimates['(Intercept)'])
    #this model is problematic, because it estimates background occupancy at 99.5%
    #yet it should be closer to 75%, indicates instability
    plogis(occu.out.with.tds@estimates@estimates$state@estimates['(Intercept)'])
    #this is much more biologically reasonable
    occu.out <- occu.out.without.tds
    
 	  #check for over-dispersion
	  pb.out <- parboot(occu.out, nsim=1000)
	  pb.out
	  # No strong evidence of lack of fit for woodfrog (p = 0.27).”

    #get predicted values of occupancy across range of conductivities
	  mean.values <- apply(data.temp,2,mean,na.rm=TRUE)
	  newdata <- rbind(mean.values,mean.values,mean.values)
	  thresh1 <- thresh.lm.min #167
	  thresh2 <- thresh.lm.mid #251
	  mean(tds[droad<=thresh1])/ mean(tds[droad>thresh2])
	  tds_near <- log(mean(tds[droad<=thresh1]))
	  tds_far <- log(mean(tds[droad>thresh2]))
	  newdata[1:2,'log.tds'] <- (c(tds_far,tds_near) - scale.mn['log.tds'])/scale.SD['log.tds']
	  newdata <- data.frame(newdata)
	  dimnames(newdata)[[1]] <- c('far','near','mean')
	  newdata[,'berkshires'] <- c(FALSE,FALSE,FALSE)

	  get.prop.change(occu.out,newdata) #this function uses coefficients & errors to simulate predictions and errors at newdata values
	  
#### Table 3 -----
	  est <- occu.out@estimates@estimates$state@estimates
	  SE <- sqrt(diag(occu.out@estimates@estimates$state@covMat))
	  names(SE) <- names(est)
	  par.SD <- signif(scale.SD[match(names(est),names(scale.SD))],3)
	  par.MN <- signif(scale.mn[match(names(est),names(scale.SD))],3)
	  names(par.SD)[1] <- 'Intercept'
	  names(par.MN)[1] <- 'Intercept'
	  zvals <- est / SE
    pvals <- 2 * (1 - pnorm(abs(zvals))) 
    occ.table <- signif(data.frame(est,SE,zvals,pvals),3)
    occ.table <- data.frame(par.MN,par.SD,Model=rep('Occupancy',length(est)),occ.table)
    occ.table

    est <- occu.out@estimates@estimates$det@estimates
	  SE <- sqrt(diag(occu.out@estimates@estimates$det@covMat))
	  names(SE) <- names(est)
	  par.SD <- signif(scale.SD[match(names(est),names(scale.SD))],3)
	  par.MN <- signif(scale.mn[match(names(est),names(scale.SD))],3)
	  names(par.SD)[1] <- 'Intercept'
	  names(par.MN)[1] <- 'Intercept'
	  zvals <- est / SE
    pvals <- 2 * (1 - pnorm(abs(zvals))) 
    det.table <- signif(data.frame(est,SE,zvals,pvals),3)
    det.table <- data.frame(par.MN, par.SD,Model=rep('Detection',length(est)),det.table)
 
    out.table <- rbind(occ.table,rep('',dim(occ.table)[2]),det.table)
    dimnames(out.table)[[1]][7] <- ''
    out.table
    write.csv(out.table,'Woodfrog_occ_table.csv',na='')
    
    summary(pcount.out,chat=c.hat)

#### N-mixture Model for wood frogs ----------
	  y <- matrix(nrow=dim(data)[[1]],ncol=2)
  	y[,1] <- data[,'wdf']
    y[match.rows,2] <- data.revisit[,'wdf']
   # y[tds<5,] <- NA
    canopy <- data[,'canopy150m']
    data.temp <- data.frame(canopy,log.droad,perim=perim,log.tds,log.tds.2=log.tds^2,berkshires,elev,day)
    scale.SD <- apply(data.temp,2,sd,na.rm=TRUE) #for back-converting estimates to real units
    scale.mn <- apply(data.temp,2,mean,na.rm=TRUE) #for back-converting estimates to real units
    #scaling input variables below
    data.temp <- data.frame(canopy=scale(canopy),log.droad=scale(log.droad),
    												perim=scale(perim),
    												log.tds=scale(log.tds),
    												log.tds.2=scale(log.tds^2),
    												berkshires,elev=scale(elev),day=scale(elev))
	  umf <- unmarkedFramePCount(y = y, siteCovs = data.temp, 
  												 obsCovs = list(day = day.mat,log.tds=tds.mat))
#pcount() takes a bit to run, so you could just load it from file several lines below
	  pcount.out.wdf.quadratic <- pcount(~ log.tds + canopy + day ~
    								 	log.tds + log.tds.2 + log.droad + elev + perim + canopy, 
	  										 mixture='NB',data = umf)
	  pcount.out.wdf.linear <- pcount(~ log.tds + canopy + day ~
    								 	log.tds + log.droad + elev + perim + canopy, 
	  										 mixture='NB',data = umf)
	  pcount.out.wdf.dropTDS <- pcount(~ canopy + day ~
    								 	log.tds + log.tds.2 + log.droad + elev + perim + canopy, 
	  										 mixture='NB',data = umf)

	  pcount.out.wdf.dropTDS
	  pcount.out.wdf.quadratic
    AIC(pcount.out.wdf.quadratic) - AIC(pcount.out.wdf.linear)
    AIC(pcount.out.wdf.quadratic) - AIC(pcount.out.wdf.dropTDS)
    #quadratic term lowers AIC
    pcount.out.wdf <- pcount.out.wdf.quadratic
  #  save(pcount.out.wdf,file='pcount_out_wdf.R')
  #  load(file='pcount_out_wdf.R')
	  chat(pcount.out.wdf) #chat=1.5
	  summary(pcount.out.wdf)
#  this next line is slow, so you could just load the saved R object instead
	  parboot.pcount.out.wdf <- parboot(pcount.out.wdf,nsim=100) 
#    load(file='parboot_pcount_out_wdf.R')
	  parboot.pcount.out.wdf # p =0.19

	  	  
    #get predicted abundance across conductivities for plotting (Figure 4)
 	  mean.values <- apply(data.temp,2,mean,na.rm=TRUE)
 	  n <- 10000
 	  tds.sim <- seq(min(log.tds),max(log.tds),length.out=n)
 	  wdf.pred.pcount <- matrix(nrow=n,ncol=4,dimnames=list(tds.sim,c('Predicted','SE','lower','upper')))
 	  pcount.out <- pcount.out.wdf
	  for(i in 1:n){
       newdata <- data.frame(t(mean.values))
       newdata[,'log.tds'] <- (tds.sim[i] - scale.mn['log.tds'])/scale.SD['log.tds']
       newdata[,'log.tds.2'] <- (tds.sim[i]^2 - scale.mn['log.tds.2'])/scale.SD['log.tds.2']
       wdf.pred.pcount[i,] <- unlist(predict(pcount.out,type='state',newdata=newdata))
	  }
 	  #wdf.pred.pcount used in Figure 4
    plot(exp(tds.sim),wdf.pred.pcount[,'Predicted'],log='xy',cex=.2)
        lines(exp(tds.sim),wdf.pred.pcount[,'lower'])
        lines(exp(tds.sim),wdf.pred.pcount[,'upper'])
            
	  
#### Table 5 -----
    pcount.out <- pcount.out.wdf
 	  c.hat <- chat(pcount.out)
	  est <- pcount.out@estimates@estimates$state@estimates
	  #correct by adjusting by c-hat
	  SE <- sqrt(diag(pcount.out@estimates@estimates$state@covMat))
	  SE <- SE *sqrt(c.hat)
	  
	  names(SE) <- names(est)
	  par.SD <- signif(scale.SD[match(names(est),names(scale.SD))],3)
	  par.MN <- signif(scale.mn[match(names(est),names(scale.SD))],3)
	  names(par.SD)[1] <- 'Intercept'
	  names(par.MN)[1] <- 'Intercept'
	  zvals <- est / SE
    pvals <- 2 * (1 - pnorm(abs(zvals))) 
    occ.table <- signif(data.frame(est,SE,zvals,pvals),3)
    occ.table <- data.frame(par.MN,par.SD,Model=rep('Abundance',length(est)),occ.table)
    occ.table
    
    est <- pcount.out@estimates@estimates$det@estimates
	  SE <- sqrt(diag(pcount.out@estimates@estimates$det@covMat))
	  #correct by adjusting by c-hat
	  SE <- SE*sqrt(c.hat)
 	  names(SE) <- names(est)
	  par.SD <- signif(scale.SD[match(names(est),names(scale.SD))],3)
	  par.MN <- signif(scale.mn[match(names(est),names(scale.SD))],3)
	  names(par.SD)[1] <- 'Intercept'
	  names(par.MN)[1] <- 'Intercept'
	  zvals <- est / SE
    pvals <- 2 * (1 - pnorm(abs(zvals))) 
    det.table <- signif(data.frame(est,SE,zvals,pvals),3)
    det.table <- data.frame(par.MN, par.SD,Model=rep('Detection',length(est)),det.table)

    out.table <- rbind(occ.table,rep('',dim(occ.table)[2]),det.table)
    dimnames(out.table)[[1]][8] <- ''
    out.table
    write.csv(out.table,'woodfrog_abb_table.csv',na='')

    #"whereas wood frogs were predicted to have a peak abundance 89 μS/cm, with decreasing abundance at higher or lower conductivities."
    exp(tds.sim)[which.max(wdf.pred.pcount[,'Predicted'])] #89

    #get error in peak location using parametric bootstrapping:
    nsteps <- 1000
    n_sims <- 10000
    model.out <- pcount.out.wdf
    coefs <- coef(model.out)
    vcov_mat <- vcov(model.out)
	  beta_sims <- mvrnorm(n_sims, mu = coefs, Sigma = vcov_mat)
    focal_cols <- grep("^lam", colnames(beta_sims))
    beta_sims_state <- beta_sims[, focal_cols]
    focal.vars <- substr(dimnames(beta_sims_state)[[2]],5,nchar(dimnames(beta_sims_state)[[2]])-1)
    newdata <- 	data.frame(matrix(rep(mean.values, each = nsteps), nrow = nsteps, byrow = FALSE))
    colnames(newdata) <- names(mean.values)
    tds.sim <- seq(min(log.tds),max(log.tds),length.out=nsteps)
    tds.sim.scaled <- (tds.sim - scale.mn['log.tds'])/scale.SD['log.tds']
    tds.2.sim.scaled <- (tds.sim^2 - scale.mn['log.tds.2'])/scale.SD['log.tds.2']
    newdata[,'log.tds'] <- tds.sim.scaled
    newdata[,'log.tds.2'] <- tds.2.sim.scaled
    newdata <- newdata[,focal.vars[-1]]
	  x_new <- model.matrix(formula(paste('~',as.character(formula(model.out))[3])),data=newdata)
    pred_sims <- x_new %*% t(beta_sims_state)  # matrix 2 x n_sims
    lambda_sims <- exp(pred_sims)
 	  peaks <- exp(tds.sim)[apply(lambda_sims,2,which.max)]
    mean(peaks)
    sd(peaks)
    
    #get predicted abundances across near and far conductivities
 	  mean.values <- apply(data.temp,2,mean,na.rm=TRUE)
	  newdata <- rbind(mean.values,mean.values,mean.values)
	  newdata[1:2,'log.tds'] <- (c(tds_far,tds_near) - scale.mn['log.tds'])/scale.SD['log.tds']
	  newdata[1:2,'log.tds.2'] <- (c(tds_far^2,tds_near^2) - scale.mn['log.tds.2'])/scale.SD['log.tds.2']
	  newdata <- data.frame(newdata)
	  dimnames(newdata)[[1]] <- c('far','near','mean')
	  newdata[,'berkshires'] <- c(FALSE,FALSE,FALSE)
	  get.prop.change(pcount.out.wdf,newdata,chat=c.hat)

## -D4 - FIGURE 4 - species vs conductivity ----
breaks <- seq(1,8,.5)

windows(7,10)
breaks <- hist(log10(tds))$breaks
#breaks <- hist(tds)$breaks
par(mfrow=c(6,1))
par(mai=c(0,.5,0.1,0.5))
par(omi=c(.6,.5,0,0.5))
par(xpd=FALSE)

vars <- list(wdf_binary,sp_binary,jeff_binary,marble,fairy,
						 rep(1,length(tds)))
counts <- list(wdf,sp,jeff,
							 NULL,NULL,NULL)
curves <- list(wdf.pred.pcount,sp.pred.pcount,
							 NULL,NULL,NULL,NULL)
#data.frame(exp(x),wdf.pred.pcount)
titles <- c('Wood Frog','\nSpotted\nSalamander',
						'Jefferson/\nUnisexual\nSalamander',
						'Marbled\nSalamander','Fairy\nShrimp','All\nWetlands')
for(i in 1:6){
	vals <- tds[vars[[i]]==1]
	hist(log10(vals),breaks=breaks,
#  hist(vals,breaks=breaks,
			 xaxt='n',yaxt='n',main='',xlab='',ylab='',
			 xlim=c(0,max(breaks)))
	legend('topleft',titles[i],bty='n',cex=1.3)
	axis(2,las=2,cex.axis=1.2)
	if(!is.null(counts[[i]])){
  	par(new=TRUE)
	  fcount <- counts[[i]]
	  frows <- fcount > 0
  	plot(log10(tds[frows]),
#	  plot(tds[frows],
   			 fcount[frows],xlim=c(0,max(breaks)),log='y',
			 			 xaxt='n',yaxt='n',main='',xlab='',ylab='',bty='n',
   			 pch=19,col=gray(0.2,0.3))
  	if(!is.null(curves[[i]])){
  		x <- log10(exp(as.numeric(dimnames(curves[[i]])[[1]]))) # these are in log base e, but plotting in log-base 10
  		y <- curves[[i]][,'Predicted']
  		lines(x,y,lwd=1,lty=1)
  		}
   	axis(4,las=2,cex.axis=1.2)
   	if(i ==2){
      # Use normalized device coordinates to draw rotated label
      x_ndc <- grconvertX(1.2, from = "npc", to = "user")  # far right edge
      y_ndc <- grconvertY(0.5, from = "npc", to = "user")  # vertical center
      text(x = x_ndc, y = y_ndc, labels = "Abundance",
           srt = 270, xpd = NA, cex = 2)
   	}

	}

}

ax.tics <- c(1,2,3)
axis(1,at=ax.tics,labels=10^ax.tics,cex.axis=1.5)
mtext(side=1,'Conductivity (µS/cm)',cex=1.3,padj=2.5)
mtext(side=2,'Number of Occurrences',cex=1.3,padj=0,outer=TRUE)
dev.print(tiff, file = 'Fig4_histograms.tif', width = dev.size(), units='in',res=600)
