# Supplementary material for: The reach of road salt into vernal pools and the response of amphibians
Source: PLoS One. 2025 Oct 23;20(10):e0329680. doi: 10.1371/journal.pone.0329680 (PMC12548906; doi:10.1371/journal.pone.0329680)
Supplement: S1 Appendix — (ZIP) [file pone.0329680.s001.zip › SOURCE_VP_Salt_MS.R]

####################################
# R Source Code for Manuscript, see associate R Script: 
#  "The reach of road salt into vernal pools and the response of amphibians"
# Authors: Noah D. Charney, Charles S. Eiseman, Ethan B. Plunkett, Sydne Record, Paige S. Warren
#
# Script Written by Noah Charney, last updated May 15, 2025
###############################################################
################################################################
#
#	get.prop.change
#    get proportional change between first and second point in newdata
# 		from output of pcount() or occu()
#     uses simulations based on model parameters
#
################################################################
get.prop.change <- function(model.out,newdata,n_sims = 10000,chat=1){
  coefs <- coef(model.out)
  vcov_mat <- vcov(model.out)*chat
	beta_sims <- mvrnorm(n_sims, mu = coefs, Sigma = vcov_mat)
	if(class(model.out)=='unmarkedFitPCount'){
     focal_cols <- grep("^lam", colnames(beta_sims))
	}
	if(class(model.out)=='unmarkedFitOccu'){
		 focal_cols <- grep("^psi", colnames(beta_sims))
	}
  beta_sims_state <- beta_sims[, focal_cols]
  focal.vars <- substr(dimnames(beta_sims_state)[[2]],5,nchar(dimnames(beta_sims_state)[[2]])-1)
  newdata <- newdata[,focal.vars[-1]]
	x_new <- model.matrix(formula(paste('~',as.character(formula(model.out))[3])),data=newdata)
  pred_sims <- x_new %*% t(beta_sims_state)  # matrix 2 x n_sims
  
	if(class(model.out)=='unmarkedFitPCount'){
    #Convert to abundance scale, pcount works on log-scale internally
    lambda_sims <- exp(pred_sims)
	}
	if(class(model.out)=='unmarkedFitOccu'){
		#Transform to probability
    lambda_sims <- plogis(pred_sims)
	}  
  prop_change <- (lambda_sims[2, ] - lambda_sims[1, ]) / lambda_sims[1, ]
  mean_change <- mean(prop_change)
  se_change <- sd(prop_change)
  c(mean=mean_change,se=se_change)
}

################################################################
#
#	thresh.test
#		this function is to see when a linear model no longer finds effect
# 		of moving further out beyond threshold
#
################################################################

thresh.test <- function(thresh,test.data,scale.data=FALSE){
	test.data <- test.data[test.data[,'droad']>=thresh,]
	scale.SD <- apply(test.data,2,sd,na.rm=TRUE) #for back-converting estimates to real units
	if(scale.data){
		test.data[,'log.droad'] <- scale(test.data[,'log.droad'])
		test.data[,'elev'] <- scale(test.data[,'elev'])
		test.data[,'forest'] <- scale(test.data[,'forest'])
	}
	lm.out <- lmer(log.tds~forest+log.droad+elev+soil+lith.solute+(1|berkshires),
								 data=test.data)
	est <- summary(lm.out)$coefficients['log.droad','Estimate']
	est <- est/scale.SD['log.droad']
	se <- summary(lm.out)$coefficients['log.droad','Std. Error']
	se <- se/scale.SD['log.droad']
	p <- summary(lm.out)$coefficients['log.droad','Pr(>|t|)']
	n <- dim(test.data)[1]
	dist <- thresh
#	lm.out <- summary(lm( y.test ~ x.test ))
#	p <- lm.out$coefficients[2,'Pr(>|t|)']
#	est <- lm.out$coefficients[2,'Estimate']
#	se <- lm.out$coefficients[2,'Std. Error']
	c(p=p,est=est,se=se,n=n,dist=dist)
}


################################################################
#
# 	Assuming you have your glmer model output
# 	Extract the coefficient for log.tds
#		based on difference between near-road tds (less than thresh1)
#		 and far-from-road tds (more than thresh2)
#
################################################################
get.odds.ratio <- function(glm.out,thresh1,thresh2=NULL){
	if(is.null(thresh2)){thresh2 <- thresh1}
	coef_log_tds <- summary(glm.out)$coefficients['log.tds','Estimate']
	coef_log_tds.se <- summary(glm.out)$coefficients['log.tds','Std. Error']
	coefs <- c(coef_log_tds - coef_log_tds.se,coef_log_tds,coef_log_tds +  coef_log_tds.se)
	#	coef_log_tds <- fixef(glm.out)["log.tds"]
	# Define the values of tds_1 and tds_2
	tds_near <- mean(tds[droad<=thresh1])  # original value of tds
	tds_far <- mean(tds[droad>thresh2]) # new value of tds, for example
	# Calculate the odds ratio for increasing tds from tds_1 to tds_2
	odds_ratio <- (tds_near / tds_far)^coefs
	probability_increase <- odds_ratio / (1 + odds_ratio)
	probability_increase
	odds_ratio
}


################################################################
#
#	moving.window
#		do a moving window
#
################################################################
moving.window <- function(x,y,w,fun){
	breaks <- get.steps(1,length(x),w)
	if(breaks[length(breaks)] < length(x)){
		breaks <- c(breaks,length(x))
	}
	out.mat <- matrix(nrow=length(breaks)-1,ncol=2,dimnames=list(NULL,c('x.mean','value')))
	for(i in 1:(length(breaks)-1)){
		out.mat[i,'value'] <- fun(y[breaks[i]:breaks[i+1]])
		out.mat[i,'x.mean'] <- mean(x[breaks[i]:breaks[i+1]])
	}
	out.mat
}
################################################################
#
#	moving.window.q
#		do a moving window quantile
#
################################################################
moving.window.q <- function(x,y,w,prob=prob){
	breaks <- get.steps(1,length(x),w)
	if(breaks[length(breaks)] < length(x)){
		breaks <- c(breaks,length(x))
	}
	out.mat <- matrix(nrow=length(breaks)-1,ncol=2,dimnames=list(NULL,c('x.mean','value')))
	for(i in 1:(length(breaks)-1)){
		out.mat[i,'value'] <- quantile(y[breaks[i]:breaks[i+1]],probs=prob)
		out.mat[i,'x.mean'] <- mean(x[breaks[i]:breaks[i+1]])
	}
	out.mat
}

###############################################################################3
#
# get.steps
#
########
	get.steps<-function(value.min,value.max,value.step,log.scale=FALSE){
			if(log.scale){
				value.seq <- 10^seq(log10(value.min),log10(value.max),log10(value.step))
			}else{
				value.seq <- seq(value.min, value.max, value.step)
			}		
			value.seq
	}
