# Supplementary material for: The reach of road salt into vernal pools and the response of amphibians
Source: PLoS One. 2025 Oct 23;20(10):e0329680. doi: 10.1371/journal.pone.0329680 (PMC12548906; doi:10.1371/journal.pone.0329680)
Supplement: S1 Appendix — (ZIP) [file pone.0329680.s001.zip › Spotted_abb_table.csv]

	par.MN	par.SD	Model	est	SE	zvals	pvals
Intercept			Abundance	3.24	0.152	21.3	0
log.tds	4.63	1.17	Abundance	-0.375	0.166	-2.25	0.0244
log.droad	4.9	1.23	Abundance	0.132	0.142	0.935	0.35
elev	289	159	Abundance	0.0219	0.146	0.15	0.881
perim	177	132	Abundance	-0.214	0.158	-1.36	0.175
canopy	69	17.3	Abundance	0.101	0.183	0.55	0.583
Intercept1			Detection	-3.35	0.975	-3.44	0.000587
log.tds1	4.63	1.17	Detection	-0.116	0.0843	-1.38	0.167
canopy1	69	17.3	Detection	0.847	0.111	7.61	2.8e-14
day	112	13.3	Detection	0.032	0.0064	5	5.75e-07
