# Supplementary material for: The reach of road salt into vernal pools and the response of amphibians
Source: PLoS One. 2025 Oct 23;20(10):e0329680. doi: 10.1371/journal.pone.0329680 (PMC12548906; doi:10.1371/journal.pone.0329680)
Supplement: S1 Appendix — (ZIP) [file pone.0329680.s001.zip › Spotted_occ_table.csv]

	par.MN	par.SD	Model	est	SE	zvals	pvals
Intercept			Occupancy	0.78	0.195	3.99	6.62e-05
log.tds	4.63	1.17	Occupancy	-0.471	0.161	-2.92	0.00356
log.droad	4.9	1.23	Occupancy	0.147	0.171	0.86	0.39
elev	289	159	Occupancy	0.217	0.205	1.06	0.289
perim	177	132	Occupancy	-0.155	0.142	-1.1	0.273
canopy	66	13.3	Occupancy	1.12	0.195	5.73	9.89e-09
Intercept1			Detection	-14.8	3.25	-4.56	5.16e-06
canopy1	66	13.3	Detection	-0.774	0.349	-2.22	0.0264
day	112	13.3	Detection	0.154	0.0324	4.75	2.06e-06
