# Supplementary material for: The reach of road salt into vernal pools and the response of amphibians
Source: PLoS One. 2025 Oct 23;20(10):e0329680. doi: 10.1371/journal.pone.0329680 (PMC12548906; doi:10.1371/journal.pone.0329680)
Supplement: S1 Appendix — (ZIP) [file pone.0329680.s001.zip › woodfrog_abb_table.csv]

	par.MN	par.SD	Model	est	SE	zvals	pvals
Intercept			Abundance	3.74	0.183	20.5	0
log.tds	4.63	1.17	Abundance	1.85	1.18	1.56	0.118
log.tds.2	22.8	11.2	Abundance	-1.97	1.19	-1.65	0.0988
log.droad	4.9	1.23	Abundance	0.0136	0.2	0.0678	0.946
elev	289	159	Abundance	0.402	0.211	1.91	0.0564
perim	177	132	Abundance	-0.151	0.231	-0.657	0.511
canopy	69	17.3	Abundance	-0.1	0.189	-0.53	0.596
Intercept1			Detection	7.6	0.45	16.9	0
log.tds1	4.63	1.17	Detection	-0.0763	0.0444	-1.72	0.0856
canopy1	69	17.3	Detection	0.254	0.0268	9.5	0
day	112	13.3	Detection	-0.0662	0.00333	-19.9	0
