# Supplementary material for: The reach of road salt into vernal pools and the response of amphibians
Source: PLoS One. 2025 Oct 23;20(10):e0329680. doi: 10.1371/journal.pone.0329680 (PMC12548906; doi:10.1371/journal.pone.0329680)
Supplement: S1 Appendix — (ZIP) [file pone.0329680.s001.zip › Woodfrog_occ_table.csv]

	par.MN	par.SD	Model	est	SE	zvals	pvals
Intercept			Occupancy	1.53	0.592	2.58	0.00975
log.tds	4.63	1.17	Occupancy	-0.836	0.34	-2.46	0.0138
log.droad	4.9	1.23	Occupancy	-0.139	0.277	-0.503	0.615
elev	289	159	Occupancy	0.724	0.428	1.69	0.0907
perim	177	132	Occupancy	-0.0296	0.17	-0.174	0.862
canopy	66	14.6	Occupancy	0.33	0.25	1.32	0.186
Intercept1			Detection	0.0426	1.27	0.0335	0.973
canopy1	66	14.6	Detection	0.0472	0.217	0.218	0.827
day	112	13.3	Detection	0.00754	0.0118	0.637	0.524
